# Supplementary material for: Draft genome of the honey bee ectoparasitic mite, Tropilaelaps mercedesae, is shaped by the parasitic life history
Source: Gigascience. 2017 Feb 22;6(3):1–17. doi: 10.1093/gigascience/gix008 (PMC5467014; doi:10.1093/gigascience/gix008)
Supplement: Supplemental material — Supplementary data are available at GIGSCI online. [file gix008_Supp.zip]

Archive with 3 entries (3 files):
- Dong et al_Supplementary Tables_revised.doc
- Dong-et-al_Supplementary-Figures.doc
- Supplementary-file-1.xlsx
