# Supplementary material for: Draft genome of the honey bee ectoparasitic mite, Tropilaelaps mercedesae, is shaped by the parasitic life history
Source: Gigascience. 2017 Feb 22;6(3):1–17. doi: 10.1093/gigascience/gix008 (PMC5467014; doi:10.1093/gigascience/gix008)
Supplement: Supplemental material — Supplementary data are available at GIGSCI online. [file gix008_Supp.zip › Supplementary-file-1.xlsx]

## Sheet: summary data
									Normalized abundance				Raw abundance				Spectral counts
									male		female		male		female		male		female
Accession	Peptide count	Unique peptides	Confidence score	Anova (p)	(-)10lgP	male/female fold change	male/female fold change (log2)	Description	SA_220116_Bee_mite_male_1	SA_220116_Bee_mite_male_2	SA_220116_Bee_mite_female_1	SA_220116_Bee_mite_female_2	SA_220116_Bee_mite_male_1	SA_220116_Bee_mite_male_2	SA_220116_Bee_mite_female_1	SA_220116_Bee_mite_female_2	SA_220116_Bee_mite_male_1	SA_220116_Bee_mite_male_2	SA_220116_Bee_mite_female_1	SA_220116_Bee_mite_female_2
tr|C6K481|C6K481_APIME	16	15	1193.76	2.16303e-05	46.6494	3.08195	1.62384	Major royal jelly protein 1	1.8856e+07	1.88289e+07	6.08211e+06	6.14551e+06	1.8856e+07	1.89235e+07	6.58676e+06	6.93159e+06	15	16	9	9
tr|Q6J4Q1|Q6J4Q1_APIME	28	24	2330.1	0.0621117	12.0683	1.3645	0.448377	Hexamerin OS=Apis mellifera GN=HEX70b PE=2 SV=1	1.65213e+08	1.432e+08	1.17267e+08	1.08758e+08	1.65213e+08	1.43919e+08	1.26997e+08	1.22669e+08	29	31	26	25
tr|Q5XUU6|Q5XUU6_APIME	2	2	71.27	0.0231065	16.3627	1.81202	0.857603	Take-out-like carrier protein JHBP-1 OS=Apis mellifera PE=2 SV=1	253032	291730	141602	159034	253032	293195	153352	179377	0	2	2	0
tr|Q3LBA5|Q3LBA5_APIME	5	5	418.46	0.000598716	32.2278	2.32993	1.22029	Putative uncharacterized protein OS=Apis mellifera PE=2 SV=1	4.33279e+06	4.41465e+06	1.91186e+06	1.84251e+06	4.33279e+06	4.43683e+06	2.0705e+06	2.07819e+06	7	4	3	2
tr|Q1W641|Q1W641_APIME	7	7	505.74	0.0282877	15.484	1.66294	0.733734	OBP13 OS=Apis mellifera GN=Obp13 PE=2 SV=1	8.54305e+06	8.46697e+06	4.66577e+06	5.56312e+06	8.54305e+06	8.5095e+06	5.05291e+06	6.27471e+06	9	10	6	6
tr|H9K244|H9K244_APIME	5	2	393.57	0.0249964	16.0212	0.286932	-1.80122	Histone H3	4.54027e+06	3.25673e+06	1.51489e+07	1.20247e+07	4.54027e+06	3.27309e+06	1.64059e+07	1.35628e+07	1	0	2	2
tr|D3Y5T0|D3Y5T0_APIME	5	4	255.56	0.0466222	13.3141	2.32351	1.2163	Major royal jelly protein OS=Apis mellifera GN=Mrjp3 PE=2 SV=1	2.12528e+06	1.86658e+06	1.01245e+06	705584	2.12528e+06	1.87596e+06	1.09646e+06	795836	1	3	0	2
tr|A5YVK7|A5YVK7_APIME	42	39	3526.2	0.980763	0.0843608	0.997746	-0.00325619	Hexamerin 70a OS=Apis mellifera GN=hex70a PE=2 SV=1	2.30084e+08	2.1244e+08	2.33034e+08	2.1049e+08	2.30084e+08	2.13507e+08	2.52369e+08	2.37414e+08	51	45	52	52
tr|A0A0B4J2N2|A0A0B4J2N2_APIME	2	2	251.71	0.0527111	12.781	1.42649	0.512468	Uncharacterized protein OS=Apis mellifera GN=Rho1 PE=4 SV=1	3.7996e+06	3.54715e+06	2.77642e+06	2.37382e+06	3.7996e+06	3.56497e+06	3.00679e+06	2.67746e+06	3	3	3	3
tr|A0A088AVL7|A0A088AVL7_APIME	10	10	710.01	0.000802716	30.9544	1.71249	0.776094	Uncharacterized protein OS=Apis mellifera GN=Ame.17727 PE=4 SV=1	3.59468e+06	3.55383e+06	2.05766e+06	2.11669e+06	3.59468e+06	3.57169e+06	2.22839e+06	2.38744e+06	10	10	8	7
tr|A0A088AUJ3|A0A088AUJ3_APIME (+1)	10	10	483.95	0.00176758	27.5262	1.99985	0.999892	Uncharacterized protein OS=Apis mellifera GN=LOC552073 PE=4 SV=1	1.55966e+07	1.6261e+07	8.12748e+06	7.8025e+06	1.55966e+07	1.63426e+07	8.80185e+06	8.80053e+06	10	11	9	7
tr|A0A088AU26|A0A088AU26_APIME	6	4	314.52	0.001477	28.3062	5.71032	2.51357	Uncharacterized protein OS=Apis mellifera GN=Ame.6033 PE=4 SV=1	3.82608e+06	4.3468e+06	701073	730176	3.82608e+06	4.36864e+06	759243	823573	3	4	1	0
tr|A0A088ASF2|A0A088ASF2_APIME	3	3	138.06	0.114728	9.4033	1.54266	0.625421	Uncharacterized protein OS=Apis mellifera GN=serpin-5 PE=3 SV=1	3.50759e+06	3.02283e+06	2.42373e+06	1.8095e+06	3.50759e+06	3.03802e+06	2.62483e+06	2.04095e+06	3	1	2	1
tr|A0A088ARX6|A0A088ARX6_APIME	3	3	112.33	0.445647	3.51009	0.887911	-0.171514	Uncharacterized protein OS=Apis mellifera GN=LOC406147 PE=3 SV=1	1.01825e+06	830107	959840	1.12186e+06	1.01825e+06	834277	1.03948e+06	1.26536e+06	2	3	3	2
tr|A0A088AQX4|A0A088AQX4_APIME	5	5	236.77	0.0153509	18.1387	1.76184	0.817081	Uncharacterized protein OS=Apis mellifera PE=4 SV=1	2.64686e+06	3.0216e+06	1.56853e+06	1.64883e+06	2.64686e+06	3.03678e+06	1.69868e+06	1.85973e+06	6	6	3	3
tr|A0A088AQ33|A0A088AQ33_APIME	2	2	46.98	0.00341153	24.6705	1.81159	0.857258	Uncharacterized protein OS=Apis mellifera GN=LOC725960 PE=4 SV=1	259013	261542	148626	138720	259013	262855	160959	156464	2	2	1	1
tr|A0A088APS4|A0A088APS4_APIME	6	6	581.72	0.00133752	28.737	2.79928	1.48505	Uncharacterized protein OS=Apis mellifera GN=LOC726252 PE=4 SV=1	3.86217e+07	4.14241e+07	1.40995e+07	1.44957e+07	3.86217e+07	4.16322e+07	1.52694e+07	1.63498e+07	8	9	6	6
tr|A0A088APR8|A0A088APR8_APIME	2	2	176.46	0.00678339	21.6855	1.87114	0.903917	Uncharacterized protein OS=Apis mellifera GN=LOC411622 PE=4 SV=1	3.4088e+06	3.31305e+06	1.88588e+06	1.70651e+06	3.4088e+06	3.3297e+06	2.04235e+06	1.92479e+06	2	2	2	1
tr|A0A088APL1|A0A088APL1_APIME	3	3	112.28	0.00357885	24.4626	2.38391	1.25333	Uncharacterized protein OS=Apis mellifera GN=Cht5 PE=4 SV=1	688243	656548	295170	268942	688243	659847	319662	303343	1	2	0	0
tr|A0A088AP40|A0A088AP40_APIME	3	3	78.84	0.0572488	12.4223	1.82388	0.867008	Uncharacterized protein OS=Apis mellifera GN=LOC409365 PE=3 SV=1	237811	209028	105720	139274	237811	210078	114492	157089	3	2	0	0
tr|A0A088AN12|A0A088AN12_APIME	2	2	90.75	0.00980017	20.0877	2.54905	1.34996	Uncharacterized protein OS=Apis mellifera GN=LOC409949 PE=4 SV=1	288742	335611	115736	129200	288742	337297	125339	145726	2	2	0	0
tr|A0A088AMK2|A0A088AMK2_APIME	3	3	212.92	0.00385294	24.1421	2.41586	1.27254	Uncharacterized protein OS=Apis mellifera GN=LOC724987 PE=4 SV=1	1.54547e+06	1.70428e+06	655881	689291	1.54547e+06	1.71284e+06	710302	777459	3	2	0	0
tr|A0A088AHC8|A0A088AHC8_APIME	6	5	579.88	0.0241474	16.1713	2.31864	1.21328	Glyceraldehyde-3-phosphate dehydrogenase OS=Apis mellifera GN=Gapdh PE=3 SV=1	5.49768e+06	5.16719e+06	2.59883e+06	2.00081e+06	5.49768e+06	5.19315e+06	2.81446e+06	2.25673e+06	4	5	3	3
tr|A0A088AHA7|A0A088AHA7_APIME	4	4	439.78	0.00191269	27.1836	4.60705	2.20384	Uncharacterized protein OS=Apis mellifera PE=3 SV=1	8.04067e+06	8.905e+06	1.75967e+06	1.91854e+06	8.04067e+06	8.94973e+06	1.90567e+06	2.16394e+06	5	5	2	3
tr|A0A088AHA6|A0A088AHA6_APIME	2	2	90.96	0.0088086	20.5509	2.41565	1.27241	Uncharacterized protein OS=Apis mellifera GN=LOC100578744 PE=4 SV=1	1.36908e+06	1.44195e+06	535695	627980	1.36908e+06	1.44919e+06	580144	708305	2	1	2	1
tr|A0A088AGJ8|A0A088AGJ8_APIME	18	5	1722.66	0.000287059	35.4203	2.96627	1.56865	Uncharacterized protein OS=Apis mellifera GN=LOC410620 PE=3 SV=1	4.81099e+07	4.99145e+07	1.65339e+07	1.65125e+07	4.81099e+07	5.01653e+07	1.79058e+07	1.86246e+07	4	6	4	5
tr|A0A088AG71|A0A088AG71_APIME	3	2	165.18	0.201847	6.94978	1.14742	0.198389	Uncharacterized protein OS=Apis mellifera GN=LOC100577527 PE=4 SV=1	1.29662e+06	1.15023e+06	1.02197e+06	1.11051e+06	1.29662e+06	1.156e+06	1.10677e+06	1.25256e+06	2	2	1	1
tr|A0A088AFH7|A0A088AFH7_APIME	20	20	984.85	0.000195222	37.0947	2.45747	1.29718	Transferrin OS=Apis mellifera GN=Tsf1 PE=3 SV=1	2.41175e+07	2.38258e+07	9.64735e+06	9.86183e+06	2.41175e+07	2.39455e+07	1.04478e+07	1.11233e+07	20	15	6	8
tr|A0A088AFC2|A0A088AFC2_APIME	4	4	191.11	0.0494159	13.0613	2.22534	1.15403	Uncharacterized protein OS=Apis mellifera GN=LOC100577783 PE=4 SV=1	2.49754e+06	2.85204e+06	992984	1.41096e+06	2.49754e+06	2.86637e+06	1.07538e+06	1.59143e+06	3	4	2	3
tr|A0A088AEV8|A0A088AEV8_APIME	3	3	251.71	0.00368103	24.3403	2.85542	1.5137	Uncharacterized protein OS=Apis mellifera GN=LOC726495 PE=4 SV=1	2.87707e+06	2.60136e+06	996856	921753	2.87707e+06	2.61443e+06	1.07957e+06	1.03966e+06	3	3	1	1
tr|A0A088ADU2|A0A088ADU2_APIME	5	5	157.39	0.000444084	33.5254	3.20136	1.67868	Uncharacterized protein OS=Apis mellifera GN=Fuca PE=4 SV=1	5.05344e+06	4.90383e+06	1.52501e+06	1.58531e+06	5.05344e+06	4.92847e+06	1.65155e+06	1.78809e+06	5	5	0	0
tr|A0A088AD88|A0A088AD88_APIME	10	2	1175.62	0.0918602	10.3687	0.525608	-0.927942	Uncharacterized protein OS=Apis mellifera GN=LOC551859 PE=4 SV=1	1.71809e+06	1.20299e+06	3.09968e+06	2.45784e+06	1.71809e+06	1.20903e+06	3.35688e+06	2.77223e+06	2	1	2	2
tr|A0A088ACZ3|A0A088ACZ3_APIME	2	2	67.09	0.226496	6.44939	0.0163044	-5.93859	Uncharacterized protein OS=Apis mellifera GN=porin PE=4 SV=1	6232.2	0	192422	189818	6232.2	0	208388	214098	0	0	2	1
tr|A0A088ACU2|A0A088ACU2_APIME	6	6	491.19	4.72692e-07	63.2542	4.47463	2.16177	Uncharacterized protein OS=Apis mellifera GN=CTL1 PE=4 SV=1	2.30391e+07	2.30163e+07	5.14162e+06	5.15093e+06	2.30391e+07	2.31319e+07	5.56824e+06	5.80979e+06	8	8	1	1
tr|A0A088ACF4|A0A088ACF4_APIME	17	12	1992.6	0.000152819	38.1582	3.78094	1.91875	Uncharacterized protein OS=Apis mellifera GN=Hsc70-3 PE=3 SV=1	1.625e+08	1.64697e+08	4.39186e+07	4.26197e+07	1.625e+08	1.65524e+08	4.75627e+07	4.80712e+07	17	19	11	12
tr|A0A088ACE3|A0A088ACE3_APIME	11	2	605.88	0.0286468	15.4292	1.57953	0.659498	Uncharacterized protein OS=Apis mellifera GN=LOC551291 PE=4 SV=1	1.76019e+06	2.05766e+06	1.21909e+06	1.19799e+06	1.76019e+06	2.068e+06	1.32024e+06	1.35123e+06	1	1	1	1
tr|A0A088AC97|A0A088AC97_APIME	10	10	993.73	0.0258133	15.8816	1.27329	0.348561	Uncharacterized protein OS=Apis mellifera GN=LOC410975 PE=4 SV=1	2.27936e+07	2.12332e+07	1.75899e+07	1.69873e+07	2.27936e+07	2.13399e+07	1.90494e+07	1.91601e+07	9	10	9	7
tr|A0A088ABV3|A0A088ABV3_APIME	2	2	126.47	0.0191197	17.1852	1.27362	0.348938	Uncharacterized protein OS=Apis mellifera GN=LOC102655694 PE=3 SV=1	1.24249e+06	1.24922e+06	1.01135e+06	945044	1.24249e+06	1.25549e+06	1.09527e+06	1.06593e+06	2	1	1	1
tr|A0A088AB47|A0A088AB47_APIME	3	3	96.08	0.00892561	20.4936	2.20091	1.1381	Glutathione peroxidase OS=Apis mellifera GN=Gtpx2 PE=3 SV=1	2.2556e+06	2.6087e+06	1.08573e+06	1.1244e+06	2.2556e+06	2.62181e+06	1.17582e+06	1.26822e+06	3	3	2	3
tr|A0A088A933|A0A088A933_APIME	2	2	80.04	0.0239326	16.2101	1.5632	0.644504	Superoxide dismutase [Cu-Zn] OS=Apis mellifera GN=Sod1 PE=3 SV=1	574639	570744	340503	392213	574639	573611	368756	442382	2	1	2	2
tr|A0A088A8P6|A0A088A8P6_APIME	9	9	550.81	0.000709348	31.4914	4.74287	2.24576	Uncharacterized protein OS=Apis mellifera GN=LOC725041 PE=4 SV=1	1.30174e+07	1.23776e+07	2.76537e+06	2.58897e+06	1.30174e+07	1.24397e+07	2.99482e+06	2.92013e+06	8	6	3	3
tr|A0A088A5G0|A0A088A5G0_APIME	3	2	219.35	0.00505337	22.9642	2.3149	1.21095	Uncharacterized protein OS=Apis mellifera GN=DNaseII PE=4 SV=1	2.80731e+06	2.49832e+06	1.13084e+06	1.1611e+06	2.80731e+06	2.51087e+06	1.22467e+06	1.30962e+06	2	1	1	1
tr|A0A088A5A6|A0A088A5A6_APIME	9	6	901.59	0.0645886	11.8984	1.26821	0.342796	Uncharacterized protein OS=Apis mellifera GN=LOC409481 PE=3 SV=1	2.00802e+07	1.82708e+07	1.57606e+07	1.44797e+07	2.00802e+07	1.83626e+07	1.70683e+07	1.63318e+07	10	8	6	8
tr|A0A088A4K9|A0A088A4K9_APIME	3	3	268.4	0.0210338	16.7708	1.62418	0.699713	Uncharacterized protein OS=Apis mellifera GN=Obp14 PE=4 SV=1	3.05014e+06	2.70759e+06	1.703e+06	1.84201e+06	3.05014e+06	2.72119e+06	1.8443e+06	2.07762e+06	3	4	3	2
tr|A0A088A3V9|A0A088A3V9_APIME	9	9	438.68	0.00501258	22.9994	2.27619	1.18662	Beta-galactosidase OS=Apis mellifera GN=LOC725756 PE=3 SV=1	8.85148e+06	7.98919e+06	3.80278e+06	3.59584e+06	8.85148e+06	8.02932e+06	4.11831e+06	4.05578e+06	9	8	3	5
tr|A0A088A332|A0A088A332_APIME	4	4	303.78	0.100966	9.95826	1.26771	0.34222	Uncharacterized protein OS=Apis mellifera GN=LOC725899 PE=3 SV=1	2.22942e+06	2.33496e+06	1.94287e+06	1.65763e+06	2.22942e+06	2.34669e+06	2.10408e+06	1.86967e+06	3	3	2	2
tr|A0A088A299|A0A088A299_APIME	3	3	91.6	0.126185	8.98992	1.06704	0.0936096	Serine/threonine-protein phosphatase OS=Apis mellifera GN=mts PE=3 SV=1	1.91144e+06	1.9817e+06	1.79134e+06	1.85722e+06	1.91144e+06	1.99166e+06	1.93998e+06	2.09478e+06	3	1	1	1
tr|A0A088A1D0|A0A088A1D0_APIME	4	4	160.62	0.00685415	21.6405	2.8948	1.53346	Uncharacterized protein OS=Apis mellifera GN=LOC410337 PE=4 SV=1	2.8865e+06	2.77966e+06	1.06334e+06	894015	2.8865e+06	2.79362e+06	1.15157e+06	1.00837e+06	4	3	0	1
tr|A0A088A1A1|A0A088A1A1_APIME	17	17	1326.74	0.00190028	27.2118	2.08627	1.06092	Uncharacterized protein OS=Apis mellifera GN=Hex110 PE=4 SV=1	2.20387e+07	2.07026e+07	1.03169e+07	1.01701e+07	2.20387e+07	2.08066e+07	1.11729e+07	1.1471e+07	17	17	9	9
tr|A0A088A045|A0A088A045_APIME	3	3	246.29	0.0185466	17.3174	2.71364	1.44023	Uncharacterized protein OS=Apis mellifera GN=LOC725038 PE=4 SV=1	2.70747e+06	2.4598e+06	1.07549e+06	828691	2.70747e+06	2.47216e+06	1.16473e+06	934690	2	2	1	1
tr|A0A087ZYB5|A0A087ZYB5_APIME	6	6	638.44	0.000317616	34.981	3.13922	1.6504	Uncharacterized protein OS=Apis mellifera PE=4 SV=1	7.42973e+06	7.56197e+06	2.34391e+06	2.43171e+06	7.42973e+06	7.59996e+06	2.53839e+06	2.74276e+06	4	4	3	3
tr|A0A087ZY53|A0A087ZY53_APIME	3	3	127.1	0.000134544	38.7113	1.7281	0.789184	Uncharacterized protein OS=Apis mellifera GN=cathD PE=3 SV=1	1.40266e+06	1.38781e+06	810173	804590	1.40266e+06	1.39478e+06	877396	907507	2	2	0	0
tr|A0A087ZXY2|A0A087ZXY2_APIME	2	2	78.05	0.032346	14.9018	1.96539	0.974818	Uncharacterized protein OS=Apis mellifera GN=LOC413256 PE=4 SV=1	1.23951e+06	1.14422e+06	534485	678368	1.23951e+06	1.14997e+06	578834	765139	2	1	1	1
tr|A0A087ZWD4|A0A087ZWD4_APIME	13	13	1244.78	0.000746107	31.272	1.68134	0.749612	Uncharacterized protein OS=Apis mellifera GN=Cht3 PE=4 SV=1	2.47432e+07	2.52971e+07	1.50134e+07	1.47487e+07	2.47432e+07	2.54242e+07	1.62592e+07	1.66353e+07	13	12	9	13
tr|A0A087ZW19|A0A087ZW19_APIME	2	2	35.95	0.923189	0.347093	1.00374	0.00539265	Uncharacterized protein OS=Apis mellifera GN=LOC409787 PE=4 SV=1	5.65423e+07	5.77818e+07	5.47036e+07	5.9194e+07	5.65423e+07	5.80721e+07	5.92426e+07	6.67656e+07	3	2	3	2
tr|A0A087ZVK5|A0A087ZVK5_APIME	5	5	186.27	0.00356543	24.4789	1.69008	0.757089	Uncharacterized protein OS=Apis mellifera GN=LOC551922 PE=4 SV=1	8.29796e+06	8.14975e+06	5.01251e+06	4.71942e+06	8.29796e+06	8.19069e+06	5.42841e+06	5.32309e+06	5	5	5	5
tr|A0A087ZVE1|A0A087ZVE1_APIME	4	3	130.98	0.00550428	22.593	2.44453	1.28956	Uncharacterized protein OS=Apis mellifera GN=LOC725178 PE=4 SV=1	2.02325e+06	1.79506e+06	758353	803628	2.02325e+06	1.80407e+06	821276	906422	2	3	0	1
tr|A0A087ZUU5|A0A087ZUU5_APIME	26	25	2075.43	0.000711102	31.4807	2.51561	1.33091	Beta-hexosaminidase OS=Apis mellifera GN=LOC726818 PE=3 SV=1	2.55615e+08	2.55669e+08	1.04124e+08	9.91206e+07	2.55615e+08	2.56954e+08	1.12763e+08	1.11799e+08	37	37	26	28
tr|A0A087ZUS6|A0A087ZUS6_APIME	6	6	473.71	0.00117915	29.2843	3.75423	1.90852	Uncharacterized protein OS=Apis mellifera GN=LOC411317 PE=4 SV=1	5.73421e+06	5.66944e+06	1.58729e+06	1.45026e+06	5.73421e+06	5.69792e+06	1.719e+06	1.63576e+06	6	5	2	2
tr|A0A087ZSJ1|A0A087ZSJ1_APIME	2	2	38.75	0.003664	24.3604	2.46541	1.30183	Uncharacterized protein OS=Apis mellifera GN=LOC725484 PE=4 SV=1	1.20005e+06	1.08075e+06	455235	469882	1.20005e+06	1.08618e+06	493008	529985	1	0	1	1
tr|A0A087ZSD6|A0A087ZSD6_APIME	5	5	176.85	0.000511859	32.9085	4.86828	2.28341	Uncharacterized protein OS=Apis mellifera PE=4 SV=1	2.21784e+06	2.31559e+06	478926	452292	2.21784e+06	2.32722e+06	518665	510146	3	5	0	0
tr|A0A087ZRK9|A0A087ZRK9_APIME (+2)	7	6	495.07	0.795016	0.996239	0.95723	-0.0630631	Catalase OS=Apis mellifera GN=Cat PE=3 SV=1	7.34107e+06	6.12754e+06	7.79751e+06	6.27289e+06	7.34107e+06	6.15832e+06	8.4445e+06	7.07526e+06	7	4	0	1
tr|A0A087ZRJ1|A0A087ZRJ1_APIME	3	3	141.21	0.186705	7.28844	1.4042	0.489753	Uncharacterized protein OS=Apis mellifera PE=3 SV=1	1.17328e+06	943487	854683	652769	1.17328e+06	948226	925599	736265	4	3	2	2
tr|A0A087ZRC1|A0A087ZRC1_APIME	8	8	358.9	0.00783169	21.0614	2.55676	1.35432	Uncharacterized protein OS=Apis mellifera PE=3 SV=1	7.55627e+06	6.50484e+06	2.85038e+06	2.6492e+06	7.55627e+06	6.53752e+06	3.08689e+06	2.98806e+06	6	5	1	1
tr|A0A087ZRA1|A0A087ZRA1_APIME	28	3	3258.36	0.00150135	28.2352	1.15163	0.203677	Uncharacterized protein OS=Apis mellifera GN=LOC725404 PE=3 SV=1	2.5288e+08	2.55118e+08	2.19839e+08	2.21274e+08	2.5288e+08	2.564e+08	2.3808e+08	2.49577e+08	8	7	8	8
tr|A0A087ZR01|A0A087ZR01_APIME	4	4	134.95	0.00229206	26.3977	1.84899	0.886735	Uncharacterized protein OS=Apis mellifera GN=Cpap3-c PE=4 SV=1	2.34848e+06	2.36922e+06	1.23855e+06	1.31295e+06	2.34848e+06	2.38113e+06	1.34132e+06	1.48089e+06	4	3	1	1
tr|A0A087ZQ27|A0A087ZQ27_APIME	16	2	1416.49	0.0192851	17.1478	1.47162	0.557403	Uncharacterized protein OS=Apis mellifera GN=Hsc70-4 PE=3 SV=1	1.03155e+07	9.40597e+06	6.50824e+06	6.89295e+06	1.03155e+07	9.45322e+06	7.04826e+06	7.77463e+06	4	4	2	4
tr|A0A087ZNX2|A0A087ZNX2_APIME	2	2	124.9	0.0108132	19.6604	1.73887	0.798147	Uncharacterized protein OS=Apis mellifera GN=LOC409250 PE=4 SV=1	2.98918e+06	3.31858e+06	1.85888e+06	1.76864e+06	2.98918e+06	3.33525e+06	2.01312e+06	1.99486e+06	1	2	1	1
tr|A0A087ZNF8|A0A087ZNF8_APIME	6	6	496.35	0.00509276	22.9305	3.62991	1.85993	Uncharacterized protein OS=Apis mellifera GN=LOC552600 PE=4 SV=1	5.27015e+06	5.85693e+06	1.41656e+06	1.64883e+06	5.27015e+06	5.88636e+06	1.5341e+06	1.85973e+06	5	5	0	1
tr|A0A087ZND2|A0A087ZND2_APIME	4	2	297.12	0.0430492	13.6604	2.51923	1.33298	Uncharacterized protein OS=Apis mellifera GN=Tpx-1 PE=4 SV=1	1.57895e+06	2.16174e+06	830332	654522	1.57895e+06	2.1726e+06	899227	738243	2	2	1	1
tr|A0A087ZN44|A0A087ZN44_APIME	18	4	1477.66	0.0419076	13.7771	1.74702	0.804894	Carboxypeptidase OS=Apis mellifera PE=3 SV=1	7.07842e+06	6.20426e+06	4.17478e+06	3.42828e+06	7.07842e+06	6.23543e+06	4.52118e+06	3.8668e+06	4	4	2	2
tr|A0A087ZN40|A0A087ZN40_APIME	6	6	501.86	0.000513243	32.8968	0.121791	-3.03752	Uncharacterized protein OS=Apis mellifera GN=LOC727587 PE=3 SV=1	1.36504e+06	1.24246e+06	1.06179e+07	1.07918e+07	1.36504e+06	1.24871e+06	1.14989e+07	1.21722e+07	2	1	6	7
tr|A0A087ZMY9|A0A087ZMY9_APIME	3	3	89.53	0.0467912	13.2984	1.86725	0.900912	Uncharacterized protein OS=Apis mellifera PE=4 SV=1	1.05244e+06	919450	462852	593192	1.05244e+06	924069	501256	669068	2	0	1	0
sp|P56682|AMCI_APIME	2	2	110.01	0.00629406	22.0107	1.96206	0.97237	Chymotrypsin inhibitor OS=Apis mellifera PE=1 SV=1	8.00634e+06	7.23222e+06	3.81701e+06	3.9496e+06	8.00634e+06	7.26855e+06	4.13372e+06	4.4548e+06	2	2	2	2
sp|C9WMM5|VCP_APIME	17	3	1308.23	0.440047	3.56501	1.37806	0.462635	Venom serine carboxypeptidase OS=Apis mellifera PE=2 SV=1	3.85052e+06	2.67613e+06	3.11227e+06	1.62386e+06	3.85052e+06	2.68957e+06	3.3705e+06	1.83157e+06	4	3	4	2
tr|Q8B3M2|Q8B3M2_9VIRU	67	11	10531.7	0.0175902	17.5473	1.27183	0.346904	Genome polyprotein OS=Deformed wing virus PE=4 SV=2	1.64877e+08	1.59366e+08	1.23964e+08	1.30979e+08	1.64877e+08	1.60167e+08	1.3425e+08	1.47733e+08	22	28	22	20
scaffold0000031516-snap.13	4	4	304.95	0.00119658	29.2206	2.42836	1.27998	gi|383849519|ref|XP_003700392.1|;PREDICTED: uncharacterized protein LOC100881888 [Megachile rotundata];0.0000000000498;70.4774 ; TOPep_Count=9	2.58071e+06	2.53626e+06	1.08463e+06	1.02254e+06	2.58071e+06	2.549e+06	1.17463e+06	1.15333e+06	3	4	0	0
scaffold0000031516-snap.12	4	4	457.29	0.0989321	10.0466	1.12358	0.168105	gi|241855279|ref|XP_002416006.1|;conserved hypothetical protein [Ixodes scapularis] >gi|215510220|gb|EEC19673.1| conserved hypothetical protein [Ixodes scapularis];2.09E-53;198.364 ; TOPep_Count=16	6.7615e+06	6.84056e+06	5.81409e+06	6.2919e+06	6.7615e+06	6.87493e+06	6.2965e+06	7.0967e+06	5	5	4	5
scaffold0000031516-snap.10	8	8	359.12	0.157713	8.02133	1.09004	0.124387	gi|241855279|ref|XP_002416006.1|;conserved hypothetical protein [Ixodes scapularis] >gi|215510220|gb|EEC19673.1| conserved hypothetical protein [Ixodes scapularis];3.07E-76;291.967 ; TOPep_Count=101	5.46752e+06	5.60422e+06	4.8892e+06	5.26794e+06	5.46752e+06	5.63238e+06	5.29488e+06	5.94177e+06	8	6	7	6
scaffold0000006446-snap.4	2	2	75.98	0.882818	0.54129	0.985163	-0.0215661	gi|391332403|ref|XP_003740624.1|;PREDICTED: ras-like GTP-binding protein Rho1-like [Metaseiulus occidentalis];1.19E-34;126.331 ; TOPep_Count=3	2.52423e+06	3.21504e+06	3.03506e+06	2.79064e+06	2.52423e+06	3.23119e+06	3.28689e+06	3.14759e+06	2	1	1	2
scaffold0000003790-snap.1	2	2	96.5	0.649468	1.87442	0.954739	-0.0668222	gi|391333665|ref|XP_003741232.1|;PREDICTED: alcohol dehydrogenase class-3-like [Metaseiulus occidentalis];2.21E-20;90.8929 ; TOPep_Count=4	1.32035e+06	1.45182e+06	1.34968e+06	1.55391e+06	1.32035e+06	1.45911e+06	1.46167e+06	1.75267e+06	2	2	2	2
maker-scaffold0000034143-augustus-gene-0.27-mRNA-1	10	9	898.91	0.199875	6.99242	1.18175	0.240926	gi|391347685|ref|XP_003748086.1|;PREDICTED: thioredoxin reductase 2, mitochondrial-like [Metaseiulus occidentalis];0;876.315 protein AED:0.10 eAED:0.10 QI:195|1|1|1|1|1|8|589|515; TOPep_Count=29	2.45664e+07	2.11358e+07	1.84702e+07	2.02032e+07	2.45664e+07	2.1242e+07	2.00027e+07	2.27874e+07	11	10	9	6
maker-scaffold0000034039-augustus-gene-0.40-mRNA-1	3	3	145.84	0.4936	3.06625	1.04742	0.0668383	gi|391335500|ref|XP_003742129.1|;PREDICTED: eukaryotic translation initiation factor 3 subunit M-like [Metaseiulus occidentalis];8.31E-168;486.108 protein AED:0.06 eAED:0.06 QI:204|1|1|1|1|1|4|67|381; TOPep_Count=21	1.75034e+06	1.93998e+06	1.79271e+06	1.73055e+06	1.75034e+06	1.94973e+06	1.94145e+06	1.9519e+06	4	3	2	1
maker-scaffold0000033994-augustus-gene-0.56-mRNA-1	6	6	366.53	0.00858221	20.664	0.816529	-0.292424	gi|391342418|ref|XP_003745517.1|;PREDICTED: lysine--tRNA ligase-like [Metaseiulus occidentalis];0;872.463 protein AED:0.02 eAED:0.02 QI:0|0.83|0.85|1|1|1|7|1808|859; TOPep_Count=46	3.89931e+06	4.04787e+06	4.85244e+06	4.88045e+06	3.89931e+06	4.0682e+06	5.25506e+06	5.50471e+06	5	2	6	5
maker-scaffold0000033944-augustus-gene-0.4-mRNA-1	3	3	87.73	0.213911	6.69767	0.859095	-0.21911	gi|391325047|ref|XP_003737052.1|;PREDICTED: uncharacterized protein LOC100897858 [Metaseiulus occidentalis];2.29E-65;226.483 protein AED:0.00 eAED:0.00 QI:1003|1|0.8|1|0.75|0.8|5|667|251; TOPep_Count=17	436628	442166	553480	469450	436628	444387	599404	529498	0	2	1	2
maker-scaffold0000033856-augustus-gene-0.52-mRNA-1	5	5	395.87	0.0144026	18.4156	1.99278	0.99478	gi|391339227|ref|XP_003743953.1|;PREDICTED: proteasome subunit beta type-5-like [Metaseiulus occidentalis];1.11E-137;402.134 protein AED:0.40 eAED:0.40 QI:391|1|1|1|1|1|8|33|290; TOPep_Count=20	8.23907e+06	6.99443e+06	3.76451e+06	3.87985e+06	8.23907e+06	7.02957e+06	4.07687e+06	4.37612e+06	5	6	5	5
maker-scaffold0000033827-augustus-gene-0.94-mRNA-1	2	2	96.5	0.0226079	16.4574	1.87586	0.907552	gi|391329119|ref|XP_003739024.1|;PREDICTED: lysozyme-like [Metaseiulus occidentalis];4.14E-43;152.14 protein AED:0.02 eAED:0.02 QI:156|1|1|1|0.6|0.33|6|2237|175; TOPep_Count=7	1.64837e+06	1.72513e+06	814778	983599	1.64837e+06	1.7338e+06	882384	1.10941e+06	2	2	2	2
maker-scaffold0000033821-augustus-gene-0.62-mRNA-1	2	2	95.06	0.0716094	11.4503	0.642897	-0.63734	gi|391330126|ref|XP_003739515.1|;PREDICTED: uncharacterized protein LOC100906292 [Metaseiulus occidentalis];4.98E-35;129.798 protein AED:0.17 eAED:0.17 QI:0|0.75|0.6|0.8|1|1|5|47|172; TOPep_Count=11	494906	433257	646500	797220	494906	435434	700142	899194	1	1	1	2
maker-scaffold0000033782-augustus-gene-0.20-mRNA-1	5	5	183.6	0.000546746	32.6221	9.03593	3.17567	gi|391330979|ref|XP_003739928.1|;PREDICTED: nucleosome assembly protein 1-like 1-like [Metaseiulus occidentalis];4.78E-96;299.671 protein AED:0.02 eAED:0.02 QI:0|0|0|1|1|1|2|0|332; TOPep_Count=16	2.1052e+06	2.07947e+06	219723	243392	2.1052e+06	2.08992e+06	237954	274524	4	4	0	0
maker-scaffold0000033740-augustus-gene-0.113-mRNA-1	3	3	142.04	0.0206904	16.8423	0.475342	-1.07296	gi|391347241|ref|XP_003747873.1|;PREDICTED: LOW QUALITY PROTEIN: carnitine O-palmitoyltransferase 2, mitochondrial-like [Metaseiulus occidentalis];0;926.776 protein AED:0.04 eAED:0.04 QI:2379|1|1|1|0.71|0.5|8|747|673; TOPep_Count=45	665818	540913	1.2259e+06	1.31276e+06	665818	543631	1.32762e+06	1.48068e+06	1	2	3	3
maker-scaffold0000033563-augustus-gene-0.47-mRNA-1 (+1)	8	8	284.62	0.0083849	20.765	0.827662	-0.272886	gi|391332514|ref|XP_003740679.1|;PREDICTED: lon protease homolog, mitochondrial [Metaseiulus occidentalis];0;1422.53 protein AED:0.03 eAED:0.03 QI:85|1|1|1|1|1|3|567|942; TOPep_Count=51	2.80767e+06	2.71444e+06	3.32138e+06	3.35055e+06	2.80767e+06	2.72807e+06	3.59697e+06	3.77913e+06	3	6	6	4
maker-scaffold0000033388-augustus-gene-0.57-mRNA-1 (+1)	6	5	386.86	0.401844	3.95943	1.07253	0.101015	gi|391337384|ref|XP_003743049.1|;PREDICTED: uncharacterized protein LOC100907797 [Metaseiulus occidentalis];0;1422.91 protein AED:0.08 eAED:0.08 QI:299|1|1|1|1|1|5|179|811; TOPep_Count=46	4.16679e+06	3.89356e+06	3.97623e+06	3.53904e+06	4.16679e+06	3.91311e+06	4.30616e+06	3.99173e+06	3	4	2	2
maker-scaffold0000033310-augustus-gene-0.61-mRNA-1 (+2)	68	60	4705.26	0.00231594	26.3527	1.50435	0.589144	gi|391330369|ref|XP_003739635.1|;PREDICTED: fatty acid synthase-like [Metaseiulus occidentalis];0;2558.48 protein AED:0.12 eAED:0.08 QI:0|0.66|0.4|1|0.88|0.7|10|615|2579; TOPep_Count=132	1.02731e+08	1.02812e+08	6.96614e+07	6.69712e+07	1.02731e+08	1.03329e+08	7.54415e+07	7.55376e+07	57	63	55	45
maker-scaffold0000033263-augustus-gene-0.46-mRNA-1	2	2	59.56	0.331751	4.79187	0.832727	-0.264085	gi|391343584|ref|XP_003746088.1|;PREDICTED: cullin-4A [Metaseiulus occidentalis];0;1254.2 protein AED:0.05 eAED:0.05 QI:126|0.8|0.66|1|1|1|6|0|737; TOPep_Count=48	150804	196300	222871	193958	150804	197286	241363	218767	1	1	0	1
maker-scaffold0000033214-augustus-gene-0.64-mRNA-1	4	4	126.66	0.10286	9.87753	1.21896	0.285653	gi|391335532|ref|XP_003742144.1|;PREDICTED: DEAD-box helicase Dbp80-like [Metaseiulus occidentalis];0;699.893 protein AED:0.02 eAED:0.02 QI:296|1|1|1|1|1|7|1808|487; TOPep_Count=27	1.05932e+06	926262	804672	824241	1.05932e+06	930915	871439	929671	3	2	2	2
maker-scaffold0000033214-augustus-gene-0.63-mRNA-1	3	3	252.44	0.014698	18.3274	0.753719	-0.407902	gi|91086587|ref|XP_973540.1|;PREDICTED: similar to NADH:ubiquinone dehydrogenase, putative [Tribolium castaneum] >gi|270011002|gb|EFA07450.1| hypothetical protein TcasGA2_TC009080 [Tribolium castaneum];1.09E-44;154.451 protein AED:0.04 eAED:0.04 QI:	4.94646e+06	4.84666e+06	6.71126e+06	6.2818e+06	4.94646e+06	4.87101e+06	7.26812e+06	7.08531e+06	4	4	5	3
maker-scaffold0000033193-augustus-gene-0.101-mRNA-1	8	6	430.98	0.300335	5.22394	1.04686	0.0660727	gi|391347574|ref|XP_003748035.1|;PREDICTED: UTP--glucose-1-phosphate uridylyltransferase-like [Metaseiulus occidentalis];0;754.592 protein AED:0.15 eAED:0.15 QI:199|1|1|1|0.87|0.77|9|243|517; TOPep_Count=25	1.08536e+07	1.0224e+07	1.02036e+07	9.93041e+06	1.08536e+07	1.02754e+07	1.10503e+07	1.12006e+07	4	5	6	6
maker-scaffold0000033183-augustus-gene-0.21-mRNA-1	4	4	357.26	0.0221177	16.5526	0.819236	-0.287649	gi|391347639|ref|XP_003748067.1|;PREDICTED: mitochondrial 2-oxodicarboxylate carrier-like isoform 1 [Metaseiulus occidentalis] >gi|391347641|ref|XP_003748068.1| PREDICTED: mitochondrial 2-oxodicarboxylate carrier-like isoform 2 [Metaseiulus occident	1.28195e+06	1.34545e+06	1.57461e+06	1.63252e+06	1.28195e+06	1.35221e+06	1.70526e+06	1.84134e+06	3	2	3	3
maker-scaffold0000033041-augustus-gene-0.56-mRNA-1 (+1)	16	16	1331.75	0.0089377	20.4877	0.563525	-0.827448	gi|391344275|ref|XP_003746427.1|;PREDICTED: prohibitin-2-like [Metaseiulus occidentalis];1.98E-178;506.523 protein AED:0.10 eAED:0.10 QI:230|1|1|1|1|0.66|3|332|297; TOPep_Count=21	1.78087e+07	1.74493e+07	3.29553e+07	2.96114e+07	1.78087e+07	1.75369e+07	3.56897e+07	3.33991e+07	13	15	19	16
maker-scaffold0000032876-augustus-gene-0.92-mRNA-1	2	2	46.98	0.0144718	18.3948	1.9667	0.975776	gi|530571782|ref|XP_005280459.1|;PREDICTED: plasma alpha-L-fucosidase [Chrysemys picta bellii];3.79E-179;521.546 protein AED:0.08 eAED:0.08 QI:566|1|1|1|0.9|0.81|11|399|469; TOPep_Count=28	544901	470817	248611	267847	544901	473182	269239	302108	1	1	0	0
maker-scaffold0000032762-augustus-gene-0.45-mRNA-1	7	6	450.72	0.471191	3.26803	1.05063	0.0712502	gi|241729451|ref|XP_002412260.1|;translation initiation factor 2C, putative [Ixodes scapularis] >gi|215505489|gb|EEC14983.1| translation initiation factor 2C, putative [Ixodes scapularis];0;604.364 protein AED:0.22 eAED:0.22 QI:96|0.90|0.91|1|1|1|12	1.56834e+06	1.6663e+06	1.61337e+06	1.46541e+06	1.56834e+06	1.67467e+06	1.74724e+06	1.65285e+06	5	4	7	6
maker-scaffold0000032759-augustus-gene-0.10-mRNA-1	2	2	96.5	0.604463	2.1863	1.0981	0.135011	gi|241843886|ref|XP_002415465.1|;EAA5, putative [Ixodes scapularis] >gi|215509677|gb|EEC19130.1| EAA5, putative [Ixodes scapularis];1.47E-54;198.749 protein AED:0.10 eAED:0.10 QI:1728|0.83|0.85|1|0.83|1|7|671|293; TOPep_Count=15	428235	442499	466612	326333	428235	444722	505329	368075	0	1	2	1
maker-scaffold0000032719-augustus-gene-0.21-mRNA-1	2	2	116.81	0.00446195	23.5048	2.39224	1.25836	gi|391331448|ref|XP_003740158.1|;PREDICTED: dehydrogenase/reductase SDR family member 7-like [Metaseiulus occidentalis];6.35E-145;423.32 protein AED:0.07 eAED:0.07 QI:993|1|1|1|0.25|0.2|5|857|322; TOPep_Count=17	1.56965e+06	1.7127e+06	712726	659361	1.56965e+06	1.72131e+06	771864	743700	3	2	0	0
maker-scaffold0000032715-augustus-gene-0.64-mRNA-1	7	7	233.81	0.0519792	12.8417	1.14412	0.194237	gi|391329282|ref|XP_003739104.1|;PREDICTED: isoleucine--tRNA ligase, cytoplasmic [Metaseiulus occidentalis];0;1818.13 protein AED:0.02 eAED:0.02 QI:204|1|1|1|1|1|7|138|1231; TOPep_Count=81	1.7145e+06	1.77619e+06	1.56618e+06	1.4848e+06	1.7145e+06	1.78511e+06	1.69613e+06	1.67473e+06	6	3	4	6
maker-scaffold0000032685-augustus-gene-0.3-mRNA-1	3	3	287.88	0.0143285	18.438	2.08802	1.06214	gi|391346686|ref|XP_003747600.1|;PREDICTED: uncharacterized protein LOC100899580 [Metaseiulus occidentalis];8.82E-20;96.6709 protein AED:0.00 eAED:0.00 QI:11|1|1|1|1|1|2|272|199; TOPep_Count=14	2.59859e+06	2.46371e+06	1.31552e+06	1.10892e+06	2.59859e+06	2.47608e+06	1.42468e+06	1.25076e+06	2	3	2	0
maker-scaffold0000032592-augustus-gene-0.64-mRNA-1	6	6	578.27	0.00717314	21.4429	2.43559	1.28427	gi|391344782|ref|XP_003746674.1|;PREDICTED: cuticle protein 10.9-like [Metaseiulus occidentalis];7.9E-31;124.405 protein AED:0.08 eAED:0.08 QI:0|0|0.5|0.5|1|1|2|725|320; TOPep_Count=20	2.15131e+07	2.43104e+07	9.82736e+06	8.98672e+06	2.15131e+07	2.44325e+07	1.06428e+07	1.01362e+07	7	8	2	4
maker-scaffold0000032579-augustus-gene-0.52-mRNA-1	4	4	265.47	0.152188	8.1762	1.17785	0.236153	gi|391335176|ref|XP_003741972.1|;PREDICTED: ribokinase-like [Metaseiulus occidentalis];8.17E-95;293.893 protein AED:0.01 eAED:0.01 QI:54|1|1|1|1|1|3|2956|314; TOPep_Count=19	2.93185e+06	2.5441e+06	2.3414e+06	2.30772e+06	2.93185e+06	2.55688e+06	2.53568e+06	2.6029e+06	3	4	4	4
maker-scaffold0000032553-augustus-gene-0.51-mRNA-1	3	3	282.77	0.932597	0.303058	1.00568	0.00817191	gi|391348415|ref|XP_003748443.1|;PREDICTED: ryanodine receptor 44F-like [Metaseiulus occidentalis];0;2884.75 protein AED:0.32 eAED:0.32 QI:0|0.94|0.88|1|0.94|0.88|18|707|1847; TOPep_Count=96	1.0122e+06	1.08372e+06	1.14809e+06	935990	1.0122e+06	1.08916e+06	1.24335e+06	1.05571e+06	3	2	3	3
maker-scaffold0000032395-augustus-gene-0.46-mRNA-1 (+1)	8	8	582.72	0.165061	7.82357	0.939228	-0.0904534	gi|391344989|ref|XP_003746776.1|;PREDICTED: guanine nucleotide-binding protein G(I)/G(S)/G(T) subunit beta-1-like isoform 1 [Metaseiulus occidentalis];0;701.819 protein AED:0.05 eAED:0.05 QI:1072|1|1|1|0.6|0.5|6|41|340; TOPep_Count=13	5.22797e+06	5.3322e+06	5.77542e+06	5.46805e+06	5.22797e+06	5.35899e+06	6.25462e+06	6.16748e+06	7	5	7	9
maker-scaffold0000032351-augustus-gene-0.53-mRNA-1	9	9	585.75	0.107725	9.67684	0.846498	-0.240422	gi|391338685|ref|XP_003743686.1|;PREDICTED: cytochrome P450 3A4-like [Metaseiulus occidentalis];0;595.119 protein AED:0.07 eAED:0.07 QI:505|1|1|1|0.75|0.88|9|438|542; TOPep_Count=31	6.05283e+06	5.58462e+06	7.17554e+06	6.57223e+06	6.05283e+06	5.61268e+06	7.77092e+06	7.41289e+06	5	7	7	10
maker-scaffold0000032318-augustus-gene-0.11-mRNA-1	5	5	289.19	0.0210194	16.7738	2.06653	1.04721	gi|391342886|ref|XP_003745746.1|;PREDICTED: carbonic anhydrase 2-like [Metaseiulus occidentalis];2.12E-109;332.028 protein AED:0.03 eAED:0.03 QI:0|0.87|0.77|0.88|0.5|0.55|9|6561|347; TOPep_Count=23	2.36387e+06	2.64863e+06	1.10273e+06	1.32283e+06	2.36387e+06	2.66193e+06	1.19423e+06	1.49203e+06	5	4	2	3
maker-scaffold0000032219-augustus-gene-0.79-mRNA-1	4	4	333.78	0.0502479	12.9888	0.643878	-0.635141	gi|391329088|ref|XP_003739009.1|;PREDICTED: protein transport protein Sec61 subunit alpha-like 1-like [Metaseiulus occidentalis];0;950.273 protein AED:0.02 eAED:0.02 QI:183|1|1|1|0.5|0.8|5|1065|476; TOPep_Count=16	779939	660112	1.18573e+06	1.0508e+06	779939	663428	1.28411e+06	1.18521e+06	1	2	3	4
maker-scaffold0000032210-augustus-gene-0.26-mRNA-1	3	3	93.52	0.0966414	10.1484	1.20951	0.274419	gi|391333078|ref|XP_003740951.1|;PREDICTED: coronin-6-like [Metaseiulus occidentalis];0;845.114 protein AED:0.30 eAED:0.30 QI:0|0.28|0.12|0.75|0.42|0.62|8|2338|818; TOPep_Count=40	2.78855e+06	2.72852e+06	2.13587e+06	2.42555e+06	2.78855e+06	2.74223e+06	2.3131e+06	2.7358e+06	3	3	3	3
maker-scaffold0000032186-augustus-gene-0.81-mRNA-1	8	8	468.32	0.0347932	14.5851	1.53435	0.617631	gi|391332020|ref|XP_003740436.1|;PREDICTED: small glutamine-rich tetratricopeptide repeat-containing protein alpha-like [Metaseiulus occidentalis];1.51E-120;364.77 protein AED:0.26 eAED:0.33 QI:0|0.8|0.66|1|1|1|6|0|368; TOPep_Count=19	6.60806e+06	5.90034e+06	3.83448e+06	4.31775e+06	6.60806e+06	5.92998e+06	4.15264e+06	4.87004e+06	7	7	6	4
maker-scaffold0000032096-augustus-gene-0.36-mRNA-1	24	12	1792.65	0.014076	18.5152	1.34342	0.425915	gi|391332016|ref|XP_003740434.1|;PREDICTED: elongation factor 1-alpha 1-like [Metaseiulus occidentalis];0;880.552 protein AED:0.08 eAED:0.08 QI:0|0.33|0.25|0.5|0.33|0.25|4|126|570; TOPep_Count=29	6.60559e+07	6.42045e+07	5.00547e+07	4.69068e+07	6.60559e+07	6.4527e+07	5.4208e+07	5.29067e+07	13	14	11	12
maker-scaffold0000032039-exonerate_est2genome-gene-0.0-mRNA-1	5	5	391.82	0.000204009	36.9035	30.5238	4.93186	gi|444720896|gb|ELW61660.1|;Pancreatic trypsin inhibitor [Tupaia chinensis];0.00000000231;59.6918 protein AED:0.00 eAED:0.00 QI:207|1|1|1|0|0|2|148|117; TOPep_Count=6	7.45115e+06	7.13482e+06	228478	249377	7.45115e+06	7.17066e+06	247435	281275	5	5	0	0
maker-scaffold0000031858-augustus-gene-0.123-mRNA-1	2	2	66.86	0.122233	9.12813	1.18879	0.249496	gi|391329381|ref|XP_003739153.1|;PREDICTED: alpha-methylacyl-CoA racemase-like isoform 1 [Metaseiulus occidentalis];1.44E-148;433.335 protein AED:0.22 eAED:0.22 QI:0|0|0|1|1|1|5|0|287; TOPep_Count=15	1.65314e+06	1.48834e+06	1.26733e+06	1.37525e+06	1.65314e+06	1.49582e+06	1.37248e+06	1.55116e+06	0	0	1	1
maker-scaffold0000031858-augustus-gene-0.122-mRNA-1	2	2	84.91	0.00450931	23.4589	0.847257	-0.239129	NoBlastResult protein AED:0.00 eAED:0.00 QI:1317|1|1|1|0.5|0.33|3|191|93; TOPep_Count=6	505402	500240	587585	599355	505402	502753	636339	676019	1	3	2	1
maker-scaffold0000031858-augustus-gene-0.119-mRNA-1	3	3	115.58	0.0203335	16.9179	1.37059	0.454798	gi|391329377|ref|XP_003739151.1|;PREDICTED: acyl-CoA-binding protein-like [Metaseiulus occidentalis];5.84E-34;122.094 protein AED:0.01 eAED:0.01 QI:2264|1|1|1|0.33|0.25|4|1493|83; TOPep_Count=6	3.06073e+06	2.81422e+06	2.18105e+06	2.10538e+06	3.06073e+06	2.82835e+06	2.36202e+06	2.37468e+06	3	3	3	3
maker-scaffold0000031786-augustus-gene-0.46-mRNA-1	6	6	368.52	0.635024	1.9721	0.990392	-0.0139287	gi|391347987|ref|XP_003748235.1|;PREDICTED: 1,4-alpha-glucan-branching enzyme-like [Metaseiulus occidentalis];0;565.844 protein AED:0.07 eAED:0.07 QI:0|1|0.87|1|1|1|8|55|334; TOPep_Count=18	4.03405e+06	4.08405e+06	4.16431e+06	4.03254e+06	4.03405e+06	4.10456e+06	4.50984e+06	4.54835e+06	6	5	5	5
maker-scaffold0000031784-augustus-gene-0.32-mRNA-1	3	3	101.05	0.0122973	19.1019	1.79164	0.841281	gi|391335120|ref|XP_003741945.1|;PREDICTED: proteasome subunit alpha type-2-like [Metaseiulus occidentalis];2.59E-155;442.58 protein AED:0.09 eAED:0.09 QI:272|1|1|1|0.75|0.6|5|93|234; TOPep_Count=13	5.35226e+06	4.70263e+06	2.82467e+06	2.78744e+06	5.35226e+06	4.72626e+06	3.05904e+06	3.14399e+06	2	2	0	1
maker-scaffold0000031725-augustus-gene-0.77-mRNA-1	26	26	2452.13	0.00291839	25.3486	1.70796	0.772274	gi|391340172|ref|XP_003744419.1|;PREDICTED: liver carboxylesterase 1-like [Metaseiulus occidentalis];1.42E-147;447.203 protein AED:0.35 eAED:0.35 QI:789|1|1|1|1|1|2|78|551; TOPep_Count=25	2.41978e+08	2.28422e+08	1.38091e+08	1.37325e+08	2.41978e+08	2.2957e+08	1.49549e+08	1.54891e+08	38	37	29	30
maker-scaffold0000031725-augustus-gene-0.74-mRNA-1	22	21	1973.81	0.0714158	11.4621	0.860045	-0.217516	gi|391340172|ref|XP_003744419.1|;PREDICTED: liver carboxylesterase 1-like [Metaseiulus occidentalis];5.51E-164;489.189 protein AED:0.29 eAED:0.29 QI:88|1|1|1|0.5|0.33|3|265|548; TOPep_Count=33	4.91928e+07	4.72529e+07	5.81663e+07	5.39741e+07	4.91928e+07	4.74903e+07	6.29926e+07	6.08779e+07	26	27	27	29
maker-scaffold0000031569-augustus-gene-0.33-mRNA-1	7	7	443.89	0.00232384	26.3379	2.55653	1.35419	gi|391348021|ref|XP_003748250.1|;PREDICTED: neuferricin-like [Metaseiulus occidentalis];2.17E-153;443.351 protein AED:0.03 eAED:0.03 QI:741|1|1|1|0.71|0.62|8|1035|294; TOPep_Count=18	3.66487e+06	3.60958e+06	1.35912e+06	1.48632e+06	3.66487e+06	3.62772e+06	1.47189e+06	1.67644e+06	8	7	4	5
maker-scaffold0000031569-augustus-gene-0.32-mRNA-1	3	3	245.27	0.00485779	23.1356	1.80076	0.848607	NoBlastResult protein AED:0.00 eAED:0.00 QI:395|1|1|1|0|0.33|3|192|81; TOPep_Count=6	4.15952e+06	3.85411e+06	2.19091e+06	2.25922e+06	4.15952e+06	3.87347e+06	2.3727e+06	2.5482e+06	3	2	2	2
maker-scaffold0000031516-augustus-gene-0.58-mRNA-1	23	23	1153.82	0.103948	9.83185	1.08081	0.11211	gi|391330484|ref|XP_003739690.1|;PREDICTED: muscle M-line assembly protein unc-89-like [Metaseiulus occidentalis];0;1847.79 protein AED:0.06 eAED:0.06 QI:426|0.71|0.5|1|1|1|8|0|1267; TOPep_Count=89	1.10185e+07	1.0926e+07	9.87764e+06	1.04262e+07	1.10185e+07	1.09809e+07	1.06972e+07	1.17598e+07	20	16	15	18
maker-scaffold0000031509-augustus-gene-0.87-mRNA-1	2	2	108.95	0.000805277	30.9405	0.780665	-0.357224	gi|391335554|ref|XP_003742155.1|;PREDICTED: transmembrane GTPase Marf-like [Metaseiulus occidentalis];0;974.156 protein AED:0.11 eAED:0.11 QI:374|0.9|0.81|1|0.9|0.81|11|445|709; TOPep_Count=47	336868	341233	433081	435539	336868	342947	469016	491249	1	1	1	2
maker-scaffold0000031509-augustus-gene-0.86-mRNA-1	2	2	176.54	0.810671	0.911552	0.975357	-0.0359981	gi|391331654|ref|XP_003740258.1|;PREDICTED: 26S proteasome non-ATPase regulatory subunit 10-like [Metaseiulus occidentalis];1.5E-71;228.794 protein AED:0.06 eAED:0.06 QI:373|1|1|1|1|1|5|504|223; TOPep_Count=14	522526	526475	580565	494940	522526	529120	628737	558248	1	2	2	1
maker-scaffold0000031508-augustus-gene-0.65-mRNA-1	2	2	213.13	0.061192	12.1331	0.652808	-0.615268	gi|391345749|ref|XP_003747146.1|;PREDICTED: glutaryl-CoA dehydrogenase, mitochondrial-like [Metaseiulus occidentalis];0;720.309 protein AED:0.28 eAED:0.28 QI:0|1|0.75|1|1|1|8|0|400; TOPep_Count=22	1.46623e+06	1.32904e+06	2.3503e+06	1.9316e+06	1.46623e+06	1.33571e+06	2.54531e+06	2.17868e+06	2	0	2	2
maker-scaffold0000031121-augustus-gene-0.42-mRNA-1 (+1)	23	23	1790.16	0.00776251	21.1	1.26346	0.337379	gi|391345764|ref|XP_003747153.1|;PREDICTED: T-complex protein 1 subunit beta-like [Metaseiulus occidentalis];0;1003.82 protein AED:0.00 eAED:0.00 QI:876|1|1|1|1|1|2|433|536; TOPep_Count=38	2.99596e+07	3.07628e+07	2.44136e+07	2.36468e+07	2.99596e+07	3.09173e+07	2.64393e+07	2.66715e+07	25	23	24	23
maker-scaffold0000031121-augustus-gene-0.41-mRNA-1	5	5	402.12	0.045883	13.3835	0.810727	-0.302712	gi|391345761|ref|XP_003747152.1|;PREDICTED: paramyosin-like [Metaseiulus occidentalis];1.54E-36;132.494 protein AED:0.00 eAED:0.00 QI:0|0.5|0.66|1|0.5|0|3|735|105; TOPep_Count=8	2.83834e+06	2.73863e+06	3.29233e+06	3.58665e+06	2.83834e+06	2.75239e+06	3.56551e+06	4.04542e+06	5	5	5	4
maker-scaffold0000031080-augustus-gene-0.28-mRNA-1	5	4	399.49	0.0945222	10.2447	1.15938	0.213353	gi|391335172|ref|XP_003741970.1|;PREDICTED: proliferation-associated protein 2G4-like [Metaseiulus occidentalis];0;611.298 protein AED:0.04 eAED:0.04 QI:359|1|1|1|1|1|3|502|387; TOPep_Count=29	2.86539e+06	2.68019e+06	2.47744e+06	2.30579e+06	2.86539e+06	2.69365e+06	2.683e+06	2.60073e+06	4	4	2	3
maker-scaffold0000031058-augustus-gene-0.35-mRNA-1	2	2	93.82	0.00124207	29.0585	0.427626	-1.22558	NoBlastResult protein AED:0.01 eAED:0.01 QI:265|1|1|1|0.66|0.75|4|4564|375; TOPep_Count=21	237473	252065	574192	570586	237473	253331	621835	643571	1	0	2	2
maker-scaffold0000030978-augustus-gene-0.19-mRNA-1	4	4	301.96	0.0828995	10.8145	1.31818	0.398547	gi|391329929|ref|XP_003739419.1|;PREDICTED: cAMP-dependent protein kinase type II regulatory subunit-like [Metaseiulus occidentalis];1.11E-63;215.698 protein AED:0.14 eAED:0.14 QI:0|0.66|0.5|0.75|0.66|0.5|4|856|275; TOPep_Count=13	3.75926e+06	3.29361e+06	2.81659e+06	2.53386e+06	3.75926e+06	3.31015e+06	3.0503e+06	2.85797e+06	5	4	5	5
maker-scaffold0000030914-augustus-gene-0.32-mRNA-1	3	3	107.44	0.312472	5.05189	1.17391	0.231321	gi|391342428|ref|XP_003745522.1|;PREDICTED: twinfilin-2-B-like [Metaseiulus occidentalis];3.03E-159;461.07 protein AED:0.23 eAED:0.23 QI:0|1|0.6|1|1|1|5|0|342; TOPep_Count=22	1.12249e+06	901461	894113	829998	1.12249e+06	905990	968301	936165	1	1	2	2
maker-scaffold0000030800-augustus-gene-0.5-mRNA-1	3	3	197.02	0.0788114	11.0341	0.66197	-0.595161	gi|391338866|ref|XP_003743776.1|;PREDICTED: uncharacterized protein LOC100898180 isoform 1 [Metaseiulus occidentalis] >gi|391338868|ref|XP_003743777.1| PREDICTED: uncharacterized protein LOC100898180 isoform 2 [Metaseiulus occidentalis];7.85E-19;89.	780210	611786	1.01966e+06	1.08315e+06	780210	614859	1.10427e+06	1.22169e+06	2	2	3	3
maker-scaffold0000030763-augustus-gene-0.55-mRNA-1	31	23	1546.3	0.0444836	13.518	1.40962	0.49531	gi|391330369|ref|XP_003739635.1|;PREDICTED: fatty acid synthase-like [Metaseiulus occidentalis];0;4121.62 protein AED:0.04 eAED:0.04 QI:303|1|1|1|1|1|11|713|2539; TOPep_Count=140	3.09159e+07	2.69114e+07	2.10687e+07	1.99545e+07	3.09159e+07	2.70466e+07	2.28169e+07	2.25069e+07	18	21	18	18
maker-scaffold0000030750-augustus-gene-0.13-mRNA-1	3	2	125.05	0.127494	8.94511	0.43077	-1.21501	gi|241715949|ref|XP_002413539.1|;low-density lipoprotein receptor, putative [Ixodes scapularis] >gi|215507355|gb|EEC16847.1| low-density lipoprotein receptor, putative [Ixodes scapularis];2.12E-43;171.785 protein AED:0.19 eAED:0.19 QI:0|0.63|0.75|0.	121312	59457	216430	203211	121312	59755.7	234388	229204	0	0	1	1
maker-scaffold0000030637-augustus-gene-0.60-mRNA-1	3	3	212.68	0.326231	4.86474	1.16664	0.222361	gi|391346861|ref|XP_003747686.1|;PREDICTED: 60S ribosomal protein L24-like [Metaseiulus occidentalis];9.91E-77;236.884 protein AED:0.08 eAED:0.08 QI:60|1|0.75|1|1|1|4|0|155; TOPep_Count=11	1.82129e+06	2.13076e+06	1.5396e+06	1.84795e+06	1.82129e+06	2.14147e+06	1.66735e+06	2.08433e+06	2	2	2	2
maker-scaffold0000030605-exonerate_est2genome-gene-0.0-mRNA-3	2	2	91.08	0.212641	6.72354	92.8326	6.53656	NoBlastResult protein AED:0.08 eAED:0.08 QI:8|1|1|1|0|0|2|245|314; TOPep_Count=20	345499	272513	6657.28	0	345499	273882	7209.65	0	2	1	0	0
maker-scaffold0000030548-augustus-gene-0.36-mRNA-1	10	10	784.58	0.160771	7.93791	0.965248	-0.051028	gi|391328905|ref|XP_003738923.1|;PREDICTED: RNA-binding protein squid-like [Metaseiulus occidentalis];5.87E-105;320.087 protein AED:0.44 eAED:0.44 QI:0|0.33|0.25|1|0.33|0.25|4|0|302; TOPep_Count=16	2.34732e+07	2.40933e+07	2.48773e+07	2.44017e+07	2.34732e+07	2.42144e+07	2.69415e+07	2.75229e+07	8	9	9	10
maker-scaffold0000030547-augustus-gene-0.56-mRNA-1	2	2	37.25	0.242021	6.16147	1.06615	0.0924118	gi|391336748|ref|XP_003742740.1|;PREDICTED: solute carrier family 12 member 9-like [Metaseiulus occidentalis];0;1501.88 protein AED:0.27 eAED:0.27 QI:1130|1|1|1|1|1|9|331|933; TOPep_Count=29	198040	211222	187785	196084	198040	212283	203366	221165	1	1	1	1
maker-scaffold0000030541-augustus-gene-0.38-mRNA-1	14	14	822.32	0.0104224	19.8203	1.47005	0.555864	gi|391325456|ref|XP_003737250.1|;PREDICTED: fatty-acid amide hydrolase 2-like [Metaseiulus occidentalis];0;662.529 protein AED:0.36 eAED:0.36 QI:351|1|1|1|0.77|0.7|10|343|546; TOPep_Count=31	1.0281e+07	1.00917e+07	7.19671e+06	6.66181e+06	1.0281e+07	1.01424e+07	7.79384e+06	7.51394e+06	15	12	10	8
maker-scaffold0000030509-augustus-gene-0.30-mRNA-1	4	4	247.73	0.0686165	11.6357	0.77101	-0.375179	gi|391330844|ref|XP_003739862.1|;PREDICTED: ovostatin-like [Metaseiulus occidentalis];0;736.102 protein AED:0.01 eAED:0.01 QI:517|1|0.88|1|0.75|0.88|9|0|563; TOPep_Count=30	2.18915e+06	2.39227e+06	3.13825e+06	2.80386e+06	2.18915e+06	2.40429e+06	3.39865e+06	3.1625e+06	1	1	3	4
maker-scaffold0000030509-augustus-gene-0.29-mRNA-1	8	8	266.92	0.00283598	25.473	0.57242	-0.804854	gi|391330844|ref|XP_003739862.1|;PREDICTED: ovostatin-like [Metaseiulus occidentalis];0;692.189 protein AED:0.00 eAED:0.00 QI:161|0.87|0.77|1|0.5|0.55|9|0|567; TOPep_Count=29	4.26467e+06	4.47544e+06	7.76769e+06	7.50102e+06	4.26467e+06	4.49792e+06	8.4122e+06	8.46049e+06	5	4	7	8
maker-scaffold0000030499-augustus-gene-0.16-mRNA-1	2	2	62.23	0.0391339	14.0745	1.08048	0.111669	gi|391341956|ref|XP_003745290.1|;PREDICTED: peritrophin-44-like [Metaseiulus occidentalis];2.75E-145;424.476 protein AED:0.10 eAED:0.10 QI:0|0.66|0.75|0.75|1|1|4|0|331; TOPep_Count=12	917317	937924	868150	848907	917317	942636	940183	957492	0	1	1	1
maker-scaffold0000030491-augustus-gene-0.16-mRNA-1	12	12	792.4	0.00872255	20.5936	1.15514	0.208064	gi|391347857|ref|XP_003748170.1|;PREDICTED: laminin subunit beta-2-like [Metaseiulus occidentalis];0;1458.74 protein AED:0.10 eAED:0.10 QI:123|1|1|1|0.73|0.75|16|0|1349; TOPep_Count=78	9.53056e+06	9.30523e+06	8.10113e+06	8.20498e+06	9.53056e+06	9.35198e+06	8.77331e+06	9.25449e+06	13	12	11	11
maker-scaffold0000030444-augustus-gene-0.28-mRNA-1	5	5	271.85	0.0037049	24.3122	0.496251	-1.01086	gi|391343720|ref|XP_003746154.1|;PREDICTED: NADH dehydrogenase [ubiquinone] 1 alpha subcomplex subunit 10, mitochondrial-like [Metaseiulus occidentalis];1.47E-91;290.812 protein AED:0.06 eAED:0.06 QI:432|1|1|1|1|1|5|264|331; TOPep_Count=19	1.47706e+06	1.42383e+06	2.81006e+06	3.03554e+06	1.47706e+06	1.43098e+06	3.04322e+06	3.42382e+06	0	0	5	3
maker-scaffold0000030354-augustus-gene-0.24-mRNA-1	8	8	312.49	0.000453535	33.4339	0.0778749	-3.6827	gi|568256535|gb|ETN65039.1|;DEAD box ATP-dependent RNA helicase [Anopheles darlingi];0;573.548 protein AED:0.02 eAED:0.02 QI:524|1|0.66|1|0.5|0.66|3|0|456; TOPep_Count=32	557512	608028	7.23786e+06	7.72896e+06	557512	611082	7.83842e+06	8.71758e+06	0	0	6	7
maker-scaffold0000030288-augustus-gene-0.27-mRNA-1	23	8	1542.79	0.00932495	20.3035	1.41293	0.498695	gi|391345837|ref|XP_003747189.1|;PREDICTED: tubulin beta chain-like [Metaseiulus occidentalis];0;726.472 protein AED:0.17 eAED:0.17 QI:0|1|0.6|1|0.75|0.8|5|0|405; TOPep_Count=20	2.08255e+07	1.9767e+07	1.4669e+07	1.40603e+07	2.08255e+07	1.98663e+07	1.58861e+07	1.58587e+07	8	7	7	6
maker-scaffold0000030127-augustus-gene-0.72-mRNA-1	3	3	138.05	0.0269182	15.6995	1.52718	0.610872	gi|391337961|ref|XP_003743332.1|;PREDICTED: 40S ribosomal protein S16-like [Metaseiulus occidentalis];3.71E-78;241.121 protein AED:0.07 eAED:0.07 QI:0|1|0.66|1|0.5|0.66|3|599|182; TOPep_Count=13	3.14457e+06	3.06025e+06	2.17343e+06	1.8895e+06	3.14457e+06	3.07563e+06	2.35376e+06	2.13118e+06	4	3	2	3
maker-scaffold0000030047-augustus-gene-0.54-mRNA-1	10	10	469.95	0.000916675	30.3778	1.46548	0.55137	gi|391339363|ref|XP_003744021.1|;PREDICTED: actin-interacting protein 1-like [Metaseiulus occidentalis];0;1114.75 protein AED:0.12 eAED:0.12 QI:429|0.75|0.77|1|0.87|0.88|9|595|622; TOPep_Count=38	3.55016e+06	3.47682e+06	2.40952e+06	2.38549e+06	3.55016e+06	3.49429e+06	2.60945e+06	2.69063e+06	7	9	3	4
maker-scaffold0000030010-augustus-gene-0.7-mRNA-1	2	2	89.67	0.00190621	27.1983	0.691388	-0.532432	gi|328709616|ref|XP_003244015.1|;PREDICTED: hemicentin-1-like isoform 2 [Acyrthosiphon pisum];0.0000000000586;70.0922 protein AED:0.06 eAED:0.06 QI:404|0.8|0.5|1|0.2|0|6|0|237; TOPep_Count=12	899401	895171	1.31851e+06	1.2771e+06	899401	899668	1.42791e+06	1.44045e+06	1	1	2	2
maker-scaffold0000029971-augustus-gene-0.32-mRNA-1	2	2	91.08	0.10812	9.66092	0.827256	-0.273595	gi|391343500|ref|XP_003746047.1|;PREDICTED: DNA topoisomerase 2-beta [Metaseiulus occidentalis];0;2375.13 protein AED:0.02 eAED:0.02 QI:1378|0.85|0.87|1|1|1|8|402|1535; TOPep_Count=101	427388	461931	567291	507732	427388	464252	614361	572677	1	0	2	1
maker-scaffold0000029904-augustus-gene-0.70-mRNA-1	17	17	1222.47	0.189229	7.23012	1.06574	0.0918543	gi|391328143|ref|XP_003738551.1|;PREDICTED: talin-2-like [Metaseiulus occidentalis];0;3947.9 protein AED:0.07 eAED:0.07 QI:526|0.89|0.85|1|0.94|0.9|20|1363|2457; TOPep_Count=147	9.03919e+06	8.75879e+06	8.58877e+06	8.11135e+06	9.03919e+06	8.80278e+06	9.30142e+06	9.14888e+06	17	13	11	12
maker-scaffold0000029800-augustus-gene-0.28-mRNA-1	3	3	152.85	0.16413	7.84812	1.1486	0.199882	gi|391326062|ref|XP_003737544.1|;PREDICTED: synaptic vesicle membrane protein VAT-1 homolog-like isoform 2 [Metaseiulus occidentalis];8.81E-140;412.92 protein AED:0.18 eAED:0.18 QI:0|0|0|1|1|1|6|0|267; TOPep_Count=17	2.6389e+06	2.87308e+06	2.28324e+06	2.5156e+06	2.6389e+06	2.88751e+06	2.47269e+06	2.83738e+06	3	2	2	2
maker-scaffold0000029790-augustus-gene-0.34-mRNA-1	11	11	544.07	0.991051	0.0390405	0.998221	-0.00256914	gi|391339439|ref|XP_003744057.1|;PREDICTED: hydroxyacyl-coenzyme A dehydrogenase, mitochondrial-like [Metaseiulus occidentalis];3.38E-179;511.531 protein AED:0.06 eAED:0.06 QI:110|1|1|1|1|1|6|85|355; TOPep_Count=28	1.47787e+07	1.41497e+07	1.52319e+07	1.3748e+07	1.47787e+07	1.42207e+07	1.64958e+07	1.55066e+07	10	9	10	10
maker-scaffold0000029713-augustus-gene-0.84-mRNA-1	6	6	370.13	0.0604102	12.1889	1.22049	0.287457	gi|391340972|ref|XP_003744807.1|;PREDICTED: ubiquitin carboxyl-terminal hydrolase isozyme L3-like [Metaseiulus occidentalis];1.02E-86;270.396 protein AED:0.32 eAED:0.32 QI:0|0.5|0.33|1|1|1|3|153|221; TOPep_Count=11	1.35324e+07	1.34979e+07	1.0502e+07	1.1645e+07	1.35324e+07	1.35657e+07	1.13734e+07	1.31346e+07	7	7	6	6
maker-scaffold0000029713-augustus-gene-0.82-mRNA-1	13	13	1426.78	0.000755512	31.2176	0.697522	-0.51969	gi|391343658|ref|XP_003746124.1|;PREDICTED: pyruvate dehydrogenase E1 component subunit beta, mitochondrial-like [Metaseiulus occidentalis];0;645.58 protein AED:0.04 eAED:0.04 QI:1438|1|1|1|1|1|8|815|355; TOPep_Count=15	3.19415e+07	3.19093e+07	4.62225e+07	4.5317e+07	3.19415e+07	3.20696e+07	5.00578e+07	5.11135e+07	12	11	12	14
maker-scaffold0000029713-augustus-gene-0.78-mRNA-1	8	8	555.51	0.0209388	16.7905	1.54157	0.624405	gi|391340865|ref|XP_003744755.1|;PREDICTED: 26S proteasome non-ATPase regulatory subunit 3-like [Metaseiulus occidentalis];0;857.825 protein AED:0.17 eAED:0.17 QI:0|0.8|0.66|1|1|1|6|39|496; TOPep_Count=32	6.30589e+06	5.79027e+06	4.10859e+06	3.73803e+06	6.30589e+06	5.81936e+06	4.4495e+06	4.21617e+06	5	7	5	3
maker-scaffold0000029682-augustus-gene-0.40-mRNA-1	2	2	170.85	0.000853846	30.6862	12.5404	3.64851	gi|391337878|ref|XP_003743291.1|;PREDICTED: venom allergen 5-like [Metaseiulus occidentalis];1.57E-33;130.568 protein AED:0.00 eAED:0.00 QI:102|1|0.66|1|1|1|3|0|200; TOPep_Count=11	1.58469e+06	1.82995e+06	133866	138427	1.58469e+06	1.83914e+06	144973	156133	2	2	0	0
maker-scaffold0000029664-augustus-gene-0.30-mRNA-1	17	17	1499.91	0.110237	9.57674	0.744138	-0.426358	gi|391348249|ref|XP_003748361.1|;PREDICTED: fatty acid-binding protein homolog 5-like isoform 1 [Metaseiulus occidentalis] >gi|391348251|ref|XP_003748362.1| PREDICTED: fatty acid-binding protein homolog 5-like isoform 2 [Metaseiulus occidentalis] >g	6.24697e+07	5.54073e+07	8.61507e+07	7.22567e+07	6.24697e+07	5.56856e+07	9.32989e+07	8.14992e+07	23	21	23	26
maker-scaffold0000029625-augustus-gene-0.120-mRNA-1	7	7	306.53	0.0128181	18.9218	0.838628	-0.253897	gi|195403129|ref|XP_002060147.1|;GJ18506 [Drosophila virilis] >gi|194140991|gb|EDW57417.1| GJ18506 [Drosophila virilis];5.18E-32;119.013 protein AED:0.08 eAED:0.08 QI:154|1|1|1|1|1|2|105|108; TOPep_Count=7	2.85505e+07	2.90075e+07	3.36831e+07	3.49505e+07	2.85505e+07	2.91532e+07	3.64779e+07	3.94211e+07	5	5	6	7
maker-scaffold0000029625-augustus-gene-0.118-mRNA-1	24	23	2818.05	0.015545	18.0841	1.20113	0.264397	gi|391326303|ref|XP_003737657.1|;PREDICTED: peptidyl-prolyl cis-trans isomerase FKBP4-like [Metaseiulus occidentalis];0;572.778 protein AED:0.45 eAED:0.45 QI:0|0|0|1|1|1|2|0|445; TOPep_Count=27	8.64e+07	8.26085e+07	7.07372e+07	6.99702e+07	8.64e+07	8.30235e+07	7.66066e+07	7.89202e+07	32	32	33	35
maker-scaffold0000029625-augustus-gene-0.117-mRNA-1	4	4	486.88	0.0977663	10.0981	0.848616	-0.236816	gi|391326305|ref|XP_003737658.1|;PREDICTED: short-chain specific acyl-CoA dehydrogenase, mitochondrial-like [Metaseiulus occidentalis];0;696.427 protein AED:0.01 eAED:0.01 QI:38|1|1|1|1|1|3|421|421; TOPep_Count=23	3.88727e+06	3.92214e+06	4.85313e+06	4.34939e+06	3.88727e+06	3.94184e+06	5.25581e+06	4.90573e+06	4	4	4	4
maker-scaffold0000029604-augustus-gene-0.53-mRNA-1	4	4	171.85	0.00945658	20.2427	3.49804	1.80655	gi|493037122|ref|WP_006104392.1|;methyltransferase [Coleofasciculus chthonoplastes] >gi|196177427|gb|EDX72433.1| Methyltransferase domain family [Coleofasciculus chthonoplastes PCC 7420];7.47E-22;100.138 protein AED:0.02 eAED:0.02 QI:320|1|0.8|1|0.5	2.35626e+06	3.00664e+06	768994	764120	2.35626e+06	3.02175e+06	832801	861859	3	3	0	0
maker-scaffold0000029544-augustus-gene-0.24-mRNA-1 (+1)	9	9	698.65	0.353504	4.51606	1.02259	0.0322297	gi|391328636|ref|XP_003738792.1|;PREDICTED: lambda-crystallin homolog [Metaseiulus occidentalis];3.49E-167;479.945 protein AED:0.12 eAED:0.12 QI:796|1|1|1|0.83|0.85|7|105|320; TOPep_Count=18	9.47132e+06	9.48078e+06	9.44073e+06	9.09268e+06	9.47132e+06	9.52841e+06	1.02241e+07	1.02557e+07	8	8	9	9
maker-scaffold0000029520-augustus-gene-0.29-mRNA-1	3	3	226.1	0.0499127	13.0179	1.31744	0.397732	gi|391348710|ref|XP_003748587.1|;PREDICTED: endoribonuclease Dicer-like [Metaseiulus occidentalis];0;1545.41 protein AED:0.02 eAED:0.02 QI:2005|0.91|0.84|1|0.66|0.53|13|1581|1644; TOPep_Count=107	566056	612939	469941	424975	566056	616018	508933	479335	1	2	2	1
maker-scaffold0000029520-augustus-gene-0.27-mRNA-1	3	2	227	0.120284	9.19793	1.24661	0.318012	gi|391334777|ref|XP_003741777.1|;PREDICTED: V-type proton ATPase subunit C 1-A-like [Metaseiulus occidentalis];9.49E-47;164.081 protein AED:0.00 eAED:0.00 QI:1067|1|1|1|0.5|0.33|3|173|96; TOPep_Count=8	1.56972e+06	1.77506e+06	1.41857e+06	1.26452e+06	1.56972e+06	1.78398e+06	1.53628e+06	1.42627e+06	2	2	2	1
maker-scaffold0000029453-augustus-gene-0.66-mRNA-1	2	2	66.79	0.0659237	11.8096	1.1764	0.234376	gi|391348287|ref|XP_003748379.1|;PREDICTED: putative pterin-4-alpha-carbinolamine dehydratase-like [Metaseiulus occidentalis];1.62E-40;141.354 protein AED:0.02 eAED:0.02 QI:7|1|1|1|1|1|2|275|119; TOPep_Count=7	705724	697633	570361	622566	705724	701138	617686	702200	2	2	2	2
maker-scaffold0000029353-augustus-gene-0.5-mRNA-1	2	2	138.44	0.0618749	12.0849	1.76891	0.822864	gi|391327499|ref|XP_003738236.1|;PREDICTED: uncharacterized protein LOC100901572 [Metaseiulus occidentalis];2.88E-108;343.199 protein AED:0.04 eAED:0.04 QI:267|1|1|1|0.85|0.75|8|169|547; TOPep_Count=36	559499	740175	351333	383397	559499	743893	380485	432437	1	2	1	1
maker-scaffold0000029289-augustus-gene-0.27-mRNA-1	3	3	143.4	0.00895826	20.4778	1.16232	0.217007	gi|391347673|ref|XP_003748080.1|;PREDICTED: ubiquitin-conjugating enzyme E2 N-like [Metaseiulus occidentalis];5.18E-99;293.123 protein AED:0.03 eAED:0.03 QI:295|1|1|1|1|1|4|2241|154; TOPep_Count=11	4.45054e+06	4.49205e+06	3.79468e+06	3.89906e+06	4.45054e+06	4.51462e+06	4.10954e+06	4.3978e+06	3	3	3	3
maker-scaffold0000029210-augustus-gene-0.17-mRNA-1	2	2	127.92	0.211606	6.74472	1.19015	0.251141	gi|391342115|ref|XP_003745368.1|;PREDICTED: calcineurin-like phosphoesterase domain-containing protein 1-like [Metaseiulus occidentalis];1.4E-132;389.808 protein AED:0.10 eAED:0.10 QI:200|1|1|1|0.71|0.75|8|410|283; TOPep_Count=16	770598	695632	666779	565193	770598	699126	722105	637487	2	2	1	1
maker-scaffold0000029175-augustus-gene-0.27-mRNA-1	6	6	230.75	0.890987	0.501288	1.01302	0.0186631	gi|391329401|ref|XP_003739163.1|;PREDICTED: LOW QUALITY PROTEIN: spectrin beta chain, brain 1-like [Metaseiulus occidentalis];0;1082.78 protein AED:0.03 eAED:0.03 QI:0|0.91|0.84|0.92|0.91|0.84|13|175|753; TOPep_Count=57	1.77983e+06	1.55292e+06	1.6576e+06	1.63232e+06	1.77983e+06	1.56072e+06	1.79513e+06	1.84111e+06	4	3	3	3
maker-scaffold0000029148-augustus-gene-0.47-mRNA-1	2	2	91.08	0.141396	8.49564	0.817344	-0.290985	gi|391325454|ref|XP_003737249.1|;PREDICTED: sepiapterin reductase-like [Metaseiulus occidentalis];3.93E-106;319.316 protein AED:0.01 eAED:0.01 QI:64|1|1|1|0.8|0.66|6|1881|255; TOPep_Count=12	291258	329284	357189	402029	291258	330938	386826	453453	0	1	2	2
maker-scaffold0000029148-augustus-gene-0.45-mRNA-1	2	2	91.08	0.114748	9.40255	1.51588	0.600155	gi|391325452|ref|XP_003737248.1|;PREDICTED: ATP-dependent (S)-NAD(P)H-hydrate dehydratase-like [Metaseiulus occidentalis];5.42E-126;377.481 protein AED:0.01 eAED:0.01 QI:495|1|1|1|0.85|0.75|8|4005|361; TOPep_Count=19	882679	673334	548722	477753	882679	676716	594251	538863	2	2	1	1
maker-scaffold0000029095-augustus-gene-0.26-mRNA-1	17	17	1663.5	0.117876	9.28576	0.817492	-0.290723	gi|391328241|ref|XP_003738598.1|;PREDICTED: troponin I 4-like [Metaseiulus occidentalis];3.95E-119;352.443 protein AED:0.14 eAED:0.14 QI:345|0.71|0.62|1|0.71|0.5|8|0|266; TOPep_Count=17	7.5235e+07	8.05609e+07	1.01688e+08	8.88898e+07	7.5235e+07	8.09656e+07	1.10126e+08	1.0026e+08	22	20	22	23
maker-scaffold0000029053-augustus-gene-0.72-mRNA-1	6	6	285.59	0.038949	14.095	1.30555	0.384653	gi|391344037|ref|XP_003746310.1|;PREDICTED: GTP-binding protein SAR1b-like [Metaseiulus occidentalis];7.7E-125;363.229 protein AED:0.09 eAED:0.09 QI:0|0.5|0.66|0.66|1|1|3|803|227; TOPep_Count=12	7.16984e+06	6.63343e+06	5.48598e+06	5.08681e+06	7.16984e+06	6.66675e+06	5.94117e+06	5.73748e+06	6	5	5	3
maker-scaffold0000029006-augustus-gene-0.84-mRNA-1	6	6	181.11	0.00742031	21.2958	0.600377	-0.736059	gi|391339357|ref|XP_003744018.1|;PREDICTED: very long-chain specific acyl-CoA dehydrogenase, mitochondrial-like [Metaseiulus occidentalis];0;993.03 protein AED:0.21 eAED:0.21 QI:0|0|0|0.9|1|0.9|10|0|577; TOPep_Count=30	1.94992e+06	2.08767e+06	3.26807e+06	3.45702e+06	1.94992e+06	2.09816e+06	3.53924e+06	3.89921e+06	1	2	5	5
maker-scaffold0000028999-augustus-gene-0.22-mRNA-1	2	2	142.27	0.0038437	24.1525	0.0249434	-5.3252	gi|523712986|gb|AGQ56699.1|;vitellogenin 2 [Neoseiulus cucumeris];0;2254.94 protein AED:0.00 eAED:0.00 QI:31|1|1|1|1|1|4|56|1858; TOPep_Count=111	23457	15360.4	849125	707095	23457	15437.5	919580	797541	0	0	1	2
maker-scaffold0000028951-augustus-gene-0.28-mRNA-1	7	7	720.47	0.00988089	20.052	1.36569	0.449628	gi|391340882|ref|XP_003744763.1|;PREDICTED: muscle LIM protein Mlp84B-like [Metaseiulus occidentalis];4.12E-79;239.58 protein AED:0.07 eAED:0.07 QI:359|1|1|1|0.5|0.33|3|1323|114; TOPep_Count=6	2.05416e+07	1.98305e+07	1.51619e+07	1.43998e+07	2.05416e+07	1.99301e+07	1.642e+07	1.62417e+07	6	6	5	6
maker-scaffold0000028836-augustus-gene-0.78-mRNA-1	19	19	1222.92	0.023936	16.2095	1.12373	0.168294	gi|391332146|ref|XP_003740498.1|;PREDICTED: T-complex protein 1 subunit alpha-like isoform 1 [Metaseiulus occidentalis];0;1013.83 protein AED:0.02 eAED:0.02 QI:659|1|1|1|1|1|4|299|552; TOPep_Count=37	2.6528e+07	2.57161e+07	2.30183e+07	2.34735e+07	2.6528e+07	2.58453e+07	2.49282e+07	2.6476e+07	12	16	13	14
maker-scaffold0000028635-augustus-gene-0.20-mRNA-1	7	7	978.38	0.0817368	10.8758	1.15799	0.211619	gi|195972560|emb|CAQ77161.1|;histamine release factor [Dermanyssus gallinae];8.95E-106;311.997 protein AED:0.00 eAED:0.00 QI:117|1|1|1|0|0|2|640|174; TOPep_Count=8	2.6285e+07	2.5943e+07	2.3555e+07	2.15473e+07	2.6285e+07	2.60733e+07	2.55095e+07	2.43035e+07	9	9	7	5
maker-scaffold0000028617-augustus-gene-0.37-mRNA-1	5	5	411.99	0.296147	5.28493	0.960222	-0.0585602	gi|391332164|ref|XP_003740507.1|;PREDICTED: heat shock protein beta-1-like [Metaseiulus occidentalis];1.4E-94;283.878 protein AED:0.07 eAED:0.07 QI:248|1|1|1|0.66|0.75|4|528|179; TOPep_Count=10	9.79959e+06	1.00664e+07	1.0081e+07	1.0608e+07	9.79959e+06	1.0117e+07	1.09175e+07	1.19648e+07	5	6	8	8
maker-scaffold0000028617-augustus-gene-0.36-mRNA-1	6	6	250.89	0.00075057	31.2461	0.0635286	-3.97645	gi|391344108|ref|XP_003746345.1|;PREDICTED: uncharacterized protein LOC100899289 [Metaseiulus occidentalis];7.52E-23;106.301 protein AED:0.00 eAED:0.00 QI:94|1|1|1|1|1|5|2436|397; TOPep_Count=33	202714	235532	3.41625e+06	3.48214e+06	202714	236715	3.69971e+06	3.92755e+06	0	0	4	5
maker-scaffold0000028613-augustus-gene-0.60-mRNA-1	8	8	492.78	0.011916	19.2387	1.5173	0.601509	gi|391336637|ref|XP_003742685.1|;PREDICTED: 40S ribosomal protein SA-like [Metaseiulus occidentalis];8.77E-152;439.113 protein AED:0.34 eAED:0.34 QI:425|1|1|1|0.5|0.33|3|145|297; TOPep_Count=13	9.8748e+06	1.05048e+07	6.94376e+06	6.48769e+06	9.8748e+06	1.05576e+07	7.51991e+06	7.31754e+06	6	7	6	6
maker-scaffold0000028438-augustus-gene-0.16-mRNA-1	3	3	91.69	0.0011429	29.4199	0.544402	-0.877255	gi|391337894|ref|XP_003743299.1|;PREDICTED: ATP synthase-coupling factor 6, mitochondrial-like [Metaseiulus occidentalis];2.75E-34;124.405 protein AED:0.05 eAED:0.05 QI:132|1|1|1|1|1|2|111|99; TOPep_Count=7	1.16765e+06	1.20951e+06	2.16003e+06	2.20653e+06	1.16765e+06	1.21558e+06	2.33926e+06	2.48877e+06	1	1	3	2
maker-scaffold0000028431-augustus-gene-0.39-mRNA-1	5	3	835.2	0.0988946	10.0483	0.877452	-0.188609	gi|391332263|ref|XP_003740555.1|;PREDICTED: cuticle protein 10.9-like [Metaseiulus occidentalis];2.8E-77;238.424 protein AED:0.03 eAED:0.03 QI:159|1|1|1|1|1|2|844|157; TOPep_Count=5	4.53805e+07	4.36802e+07	5.27757e+07	4.87236e+07	4.53805e+07	4.38996e+07	5.71547e+07	5.49559e+07	4	4	4	4
maker-scaffold0000028398-augustus-gene-0.52-mRNA-1	10	10	780	0.10464	9.80301	0.755449	-0.404594	gi|391329449|ref|XP_003739186.1|;PREDICTED: torsin-1B-like [Metaseiulus occidentalis];0;611.683 protein AED:0.08 eAED:0.08 QI:0|0|0|1|1|1|6|0|364; TOPep_Count=22	2.36912e+07	2.0533e+07	3.12584e+07	2.72819e+07	2.36912e+07	2.06361e+07	3.3852e+07	3.07715e+07	12	12	12	13
maker-scaffold0000028345-exonerate_est2genome-gene-0.1-mRNA-1	8	8	352.64	0.000296438	35.2807	15.478	3.95215	NoBlastResult protein AED:0.39 eAED:0.39 QI:0|1|0.5|1|0|0|2|115|110; TOPep_Count=10	2.15063e+07	2.14067e+07	1.32096e+06	1.45156e+06	2.15063e+07	2.15142e+07	1.43057e+06	1.63723e+06	11	10	1	1
maker-scaffold0000028345-exonerate_est2genome-gene-0.0-mRNA-1	15	15	1057.9	0.000292906	35.3327	18.003	4.17017	NoBlastResult protein AED:0.36 eAED:0.36 QI:72|1|1|1|0|0|2|97|135; TOPep_Count=11	4.90213e+07	5.28112e+07	2.73609e+06	2.92033e+06	4.90213e+07	5.30765e+07	2.96311e+06	3.29387e+06	21	21	3	2
maker-scaffold0000028136-augustus-gene-0.27-mRNA-1	4	4	158.52	0.0002539	35.9534	20.0657	4.32666	gi|391346348|ref|XP_003747438.1|;PREDICTED: uncharacterized protein LOC100897356 [Metaseiulus occidentalis];1.04E-32;137.502 protein AED:0.19 eAED:0.19 QI:0|0.8|0.83|1|0.4|0.66|6|223|415; TOPep_Count=21	2.83292e+06	2.78098e+06	133331	146445	2.83292e+06	2.79495e+06	144394	165177	4	4	0	0
maker-scaffold0000028034-augustus-gene-0.15-mRNA-1	5	4	427.06	0.0166667	17.7815	1.46458	0.550483	gi|391344382|ref|XP_003746480.1|;PREDICTED: troponin I-like [Metaseiulus occidentalis];3.28E-94;286.189 protein AED:0.21 eAED:0.21 QI:0|1|0.85|1|0.83|1|7|750|226; TOPep_Count=13	9.61572e+06	1.05617e+07	6.7743e+06	7.00266e+06	9.61572e+06	1.06147e+07	7.33639e+06	7.89838e+06	5	2	4	3
maker-scaffold0000028009-augustus-gene-0.47-mRNA-1	7	7	560.79	0.0465427	13.3215	0.888254	-0.170956	gi|391338896|ref|XP_003743791.1|;PREDICTED: 60S acidic ribosomal protein P0-like [Metaseiulus occidentalis];0;543.502 protein AED:0.03 eAED:0.03 QI:569|1|0.66|1|1|1|3|0|315; TOPep_Count=18	5.26343e+06	5.11755e+06	5.71246e+06	5.97449e+06	5.26343e+06	5.14326e+06	6.18645e+06	6.73869e+06	6	7	8	9
maker-scaffold0000027945-augustus-gene-0.9-mRNA-1	7	7	497.82	0.00590937	22.2846	14.4099	3.84899	gi|91076154|ref|XP_970766.1|;PREDICTED: similar to serine protease [Tribolium castaneum] >gi|270015133|gb|EFA11581.1| serine protease P55 [Tribolium castaneum];5.54E-24;115.546 protein AED:0.16 eAED:0.16 QI:0|0.71|0.62|0.87|0.71|0.87|8|1339|1223; TO	2.79343e+06	2.80887e+06	154598	234183	2.79343e+06	2.82298e+06	167426	264138	4	7	0	0
maker-scaffold0000027881-augustus-gene-0.29-mRNA-1	3	3	137.22	0.309121	5.09872	1.07506	0.104422	gi|391330132|ref|XP_003739518.1|;PREDICTED: protein enhancer of sevenless 2B-like [Metaseiulus occidentalis];2.19E-122;355.91 protein AED:0.22 eAED:0.22 QI:0|0|0|1|1|0.75|4|0|183; TOPep_Count=15	2.81532e+06	2.95316e+06	2.55238e+06	2.81333e+06	2.81532e+06	2.96799e+06	2.76416e+06	3.17318e+06	2	3	4	3
maker-scaffold0000027797-augustus-gene-0.53-mRNA-1	4	4	470.61	0.0492478	13.0761	1.3902	0.475294	gi|391333814|ref|XP_003741305.1|;PREDICTED: eukaryotic translation initiation factor 3 subunit F-like [Metaseiulus occidentalis];9.24E-151;434.876 protein AED:0.04 eAED:0.04 QI:530|1|1|1|1|1|4|693|280; TOPep_Count=16	7.14436e+06	6.62893e+06	4.62489e+06	5.28251e+06	7.14436e+06	6.66223e+06	5.00864e+06	5.9582e+06	3	3	2	3
maker-scaffold0000027661-augustus-gene-0.48-mRNA-1	19	18	1217.73	0.00446531	23.5015	1.49997	0.584938	gi|391344456|ref|XP_003746515.1|;PREDICTED: puromycin-sensitive aminopeptidase-like [Metaseiulus occidentalis];0;862.448 protein AED:0.24 eAED:0.24 QI:182|0.94|0.94|1|0.83|0.84|19|121|875; TOPep_Count=50	3.13069e+07	3.00094e+07	2.07876e+07	2.00906e+07	3.13069e+07	3.01602e+07	2.25125e+07	2.26604e+07	17	20	17	16
maker-scaffold0000027661-augustus-gene-0.47-mRNA-1	6	5	334.84	0.00910879	20.4054	1.53099	0.614463	gi|391344456|ref|XP_003746515.1|;PREDICTED: puromycin-sensitive aminopeptidase-like [Metaseiulus occidentalis];0;806.594 protein AED:0.13 eAED:0.13 QI:979|0.87|0.88|1|0.81|0.88|17|56|840; TOPep_Count=49	3.03882e+06	2.84234e+06	1.87542e+06	1.96599e+06	3.03882e+06	2.85662e+06	2.03103e+06	2.21747e+06	5	4	5	4
maker-scaffold0000027573-augustus-gene-0.15-mRNA-1	9	9	620.84	0.00253283	25.9639	0.710664	-0.49276	gi|391336370|ref|XP_003742554.1|;PREDICTED: hydroxysteroid dehydrogenase-like protein 2-like [Metaseiulus occidentalis];3.17E-107;326.635 protein AED:0.01 eAED:0.01 QI:48|1|1|1|1|1|2|285|233; TOPep_Count=14	1.05611e+07	1.02042e+07	1.46266e+07	1.45929e+07	1.05611e+07	1.02554e+07	1.58403e+07	1.64595e+07	7	5	11	10
maker-scaffold0000027519-augustus-gene-0.51-mRNA-1	13	10	1536.94	0.355544	4.49107	0.870719	-0.199722	gi|391344971|ref|XP_003746767.1|;PREDICTED: 14-3-3 protein epsilon-like [Metaseiulus occidentalis];9.24E-149;429.483 protein AED:0.32 eAED:0.33 QI:0|0|0|0.71|1|1|7|0|291; TOPep_Count=18	9.95145e+06	9.13898e+06	1.20984e+07	9.8265e+06	9.95145e+06	9.18489e+06	1.31023e+07	1.10834e+07	14	13	12	13
maker-scaffold0000027381-augustus-gene-0.111-mRNA-1	4	4	88.73	0.810885	0.910406	0.968689	-0.0458952	gi|391334426|ref|XP_003741605.1|;PREDICTED: FGGY carbohydrate kinase domain-containing protein-like [Metaseiulus occidentalis];7.22E-120;375.555 protein AED:0.07 eAED:0.07 QI:2371|0.88|0.9|1|0.66|0.7|10|311|511; TOPep_Count=25	467176	537115	473234	563520	467176	539813	512500	635600	2	3	2	2
maker-scaffold0000027316-augustus-gene-0.48-mRNA-1	2	2	585.37	0.00905072	20.4332	1.40636	0.491962	gi|391330693|ref|XP_003739789.1|;PREDICTED: translocon-associated protein subunit alpha-like [Metaseiulus occidentalis];2.75E-116;344.354 protein AED:0.00 eAED:0.00 QI:217|1|1|1|1|1|3|1187|241; TOPep_Count=7	8.61668e+06	9.19649e+06	6.32144e+06	6.34476e+06	8.61668e+06	9.24269e+06	6.84595e+06	7.15632e+06	3	4	4	4
maker-scaffold0000027227-augustus-gene-0.68-mRNA-1	3	3	236.61	0.0493381	13.0682	1.3223	0.403051	gi|391344441|ref|XP_003746508.1|;PREDICTED: ubiquitin thioesterase OTUB1-like [Metaseiulus occidentalis];3.33E-151;436.417 protein AED:0.02 eAED:0.02 QI:1893|1|1|1|0.5|0.66|3|369|291; TOPep_Count=17	947965	845232	658531	697587	947965	849478	713172	786817	2	2	0	1
maker-scaffold0000027227-augustus-gene-0.67-mRNA-1	14	14	1277.88	0.442539	3.54048	1.0473	0.0666797	gi|391344437|ref|XP_003746506.1|;PREDICTED: glucose-6-phosphate isomerase-like [Metaseiulus occidentalis];0;974.926 protein AED:0.10 eAED:0.10 QI:144|0.9|0.90|1|0.8|0.90|11|1103|554; TOPep_Count=30	4.30229e+07	4.1288e+07	4.2063e+07	3.84399e+07	4.30229e+07	4.14954e+07	4.55531e+07	4.33568e+07	19	19	19	18
maker-scaffold0000027122-augustus-gene-0.15-mRNA-1	2	2	81.4	0.100575	9.97512	1.16137	0.215833	gi|391330811|ref|XP_003739846.1|;PREDICTED: solute carrier family 12 member 2 [Metaseiulus occidentalis];0;1413.28 protein AED:0.04 eAED:0.04 QI:0|1|0.88|1|1|1|9|3255|848; TOPep_Count=43	665971	631831	583537	533934	665971	635005	631956	602230	1	1	1	2
maker-scaffold0000027020-augustus-gene-0.17-mRNA-1	4	4	187.58	0.000742364	31.2938	34.4909	5.10815	gi|391325977|ref|XP_003737503.1|;PREDICTED: 17-beta-hydroxysteroid dehydrogenase type 6-like [Metaseiulus occidentalis];6.39E-79;263.848 protein AED:0.00 eAED:0.00 QI:175|1|1|1|0.8|0.66|6|470|416; TOPep_Count=23	946508	801125	26562.5	24106.8	946508	805150	28766.5	27190.4	5	3	0	0
maker-scaffold0000026993-augustus-gene-0.27-mRNA-1	2	2	62.23	0.0136839	18.6379	1.49335	0.57855	gi|391343044|ref|XP_003745825.1|;PREDICTED: proteasome subunit beta type-2-like [Metaseiulus occidentalis];1.84E-86;265.003 protein AED:0.12 eAED:0.12 QI:175|1|1|1|1|1|3|93|201; TOPep_Count=8	923676	855775	612485	579101	923676	860074	663305	653174	1	1	2	2
maker-scaffold0000026586-augustus-gene-0.22-mRNA-1	6	6	254.66	0.000226554	36.4483	23.7109	4.56748	gi|391347157|ref|XP_003747831.1|;PREDICTED: SET and MYND domain-containing protein 1-like [Metaseiulus occidentalis];3.81E-82;276.559 protein AED:0.04 eAED:0.04 QI:0|1|0.6|1|0.75|0.8|5|0|402; TOPep_Count=22	8.71549e+06	7.97165e+06	345994	357783	8.71549e+06	8.01169e+06	374702	403547	6	6	0	0
maker-scaffold0000026586-augustus-gene-0.21-mRNA-1	5	5	404.12	0.00041293	33.8412	9.63496	3.26828	gi|391338176|ref|XP_003743437.1|;PREDICTED: N-lysine methyltransferase SMYD2-A-like [Metaseiulus occidentalis];1.43E-103;324.709 protein AED:0.02 eAED:0.02 QI:284|1|1|1|1|1|6|52|412; TOPep_Count=18	4.14696e+06	4.42282e+06	430089	459358	4.14696e+06	4.44504e+06	465775	518115	4	4	0	0
maker-scaffold0000026576-augustus-gene-0.9-mRNA-1	2	2	65.75	0.577303	2.38596	0.953507	-0.0686846	NoBlastResult protein AED:0.00 eAED:0.00 QI:279|1|1|1|0|0.33|3|1134|109; TOPep_Count=9	99744.9	107711	115226	102345	99744.9	108252	124787	115436	1	2	1	1
maker-scaffold0000026515-augustus-gene-0.37-mRNA-1	17	17	1728.39	0.0437399	13.5912	0.854758	-0.226413	gi|391347633|ref|XP_003748064.1|;PREDICTED: voltage-dependent anion-selective channel-like [Metaseiulus occidentalis];6.31E-161;460.685 protein AED:0.00 eAED:0.00 QI:1702|1|1|1|1|1|3|830|282; TOPep_Count=15	6.80561e+07	7.17154e+07	7.99921e+07	8.35297e+07	6.80561e+07	7.20757e+07	8.66293e+07	9.42141e+07	23	24	21	25
maker-scaffold0000026498-augustus-gene-0.42-mRNA-1	6	6	285.09	0.0123781	19.0735	1.4617	0.547652	gi|391339389|ref|XP_003744034.1|;PREDICTED: phosphoenolpyruvate carboxykinase, cytosolic [GTP]-like [Metaseiulus occidentalis];0;1150.58 protein AED:0.02 eAED:0.02 QI:197|1|1|1|1|1|3|70|646; TOPep_Count=44	3.01142e+06	2.81534e+06	2.04518e+06	1.9411e+06	3.01142e+06	2.82949e+06	2.21487e+06	2.18939e+06	6	5	4	4
maker-scaffold0000026458-augustus-gene-0.49-mRNA-1	5	5	412.04	0.0147615	18.3087	0.63181	-0.662437	gi|391336814|ref|XP_003742773.1|;PREDICTED: succinate dehydrogenase [ubiquinone] iron-sulfur subunit, mitochondrial-like [Metaseiulus occidentalis];2.25E-165;472.626 protein AED:0.09 eAED:0.09 QI:659|1|1|1|0.42|0.5|8|237|292; TOPep_Count=23	4.45805e+06	3.98323e+06	6.71895e+06	6.64152e+06	4.45805e+06	4.00324e+06	7.27644e+06	7.49104e+06	4	6	6	7
maker-scaffold0000026402-augustus-gene-0.102-mRNA-1 (+1)	17	17	1039.84	0.00206761	26.8453	1.11594	0.158262	gi|391346852|ref|XP_003747682.1|;PREDICTED: probable transaldolase-like isoform 1 [Metaseiulus occidentalis];0;532.332 protein AED:0.04 eAED:0.04 QI:5|1|1|1|1|1|4|805|299; TOPep_Count=22	2.90553e+07	2.91165e+07	2.59367e+07	2.61913e+07	2.90553e+07	2.92628e+07	2.80887e+07	2.95414e+07	17	16	18	16
maker-scaffold0000026267-augustus-gene-0.52-mRNA-1	4	4	357.11	0.0334371	14.7577	1.43543	0.521481	gi|391346382|ref|XP_003747454.1|;PREDICTED: putative pyridoxal kinase-like [Metaseiulus occidentalis];1.53E-106;322.398 protein AED:0.11 eAED:0.11 QI:220|1|0.85|1|0.83|0.71|7|0|264; TOPep_Count=17	1.06261e+07	9.41664e+06	6.7706e+06	7.19233e+06	1.06261e+07	9.46394e+06	7.33238e+06	8.11231e+06	4	5	4	4
maker-scaffold0000026161-augustus-gene-0.33-mRNA-1	5	5	333.3	0.499199	3.01726	0.905399	-0.143375	NoBlastResult protein AED:0.12 eAED:0.12 QI:95|0.83|0.71|1|0.66|0.57|7|0|300; TOPep_Count=23	1.92026e+06	1.90229e+06	2.34958e+06	1.87237e+06	1.92026e+06	1.91185e+06	2.54453e+06	2.11187e+06	4	5	5	5
maker-scaffold0000026022-augustus-gene-0.51-mRNA-1 (+1)	13	13	1038.24	0.0034326	24.6438	1.23162	0.300552	gi|391340045|ref|XP_003744356.1|;PREDICTED: cytosolic purine 5'-nucleotidase-like [Metaseiulus occidentalis];0;879.011 protein AED:0.23 eAED:0.23 QI:0|0.8|0.72|1|1|1|11|791|603; TOPep_Count=31	1.14938e+07	1.1493e+07	9.44623e+06	9.21777e+06	1.14938e+07	1.15508e+07	1.023e+07	1.03968e+07	11	11	13	12
maker-scaffold0000025774-augustus-gene-0.3-mRNA-1	3	3	346.79	0.222561	6.5255	0.837365	-0.256072	gi|149287082|gb|ABR23440.1|;RNA binding protein [Ornithodoros parkeri];0.000000000000000139;77.7962 protein AED:0.00 eAED:0.00 QI:139|1|1|1|0|0|2|42|88; TOPep_Count=6	2.19646e+06	2.64392e+06	3.02246e+06	2.75804e+06	2.19646e+06	2.65721e+06	3.27324e+06	3.11082e+06	1	2	2	3
maker-scaffold0000025773-augustus-gene-1.121-mRNA-1	3	3	142.04	0.139051	8.56825	0.928547	-0.106953	gi|149287190|gb|ABR23494.1|;mitochondrial import inner membrane translocase subunit Tim8-like protein [Ornithodoros parkeri];3.18E-35;125.946 protein AED:0.01 eAED:0.01 QI:122|1|1|1|0|0.33|3|3157|91; TOPep_Count=9	865065	919022	953548	967827	865065	923639	1.03267e+06	1.09162e+06	2	3	3	3
maker-scaffold0000025764-augustus-gene-0.73-mRNA-1	13	13	1342.37	0.00129617	28.8734	1.76881	0.822779	gi|391336144|ref|XP_003742442.1|;PREDICTED: putative phospholipase B-like 2-like [Metaseiulus occidentalis];0;607.446 protein AED:0.14 eAED:0.14 QI:265|0.63|0.75|0.91|0.54|0.75|12|869|625; TOPep_Count=37	1.7399e+07	1.69149e+07	9.84469e+06	9.55475e+06	1.7399e+07	1.69999e+07	1.06615e+07	1.07769e+07	14	12	12	12
maker-scaffold0000025719-augustus-gene-0.30-mRNA-1	5	4	246.78	0.29205	5.34542	1.06746	0.0941836	gi|391326605|ref|XP_003737803.1|;PREDICTED: glyoxalase domain-containing protein 4-like [Metaseiulus occidentalis];3.4E-114;343.199 protein AED:0.24 eAED:0.24 QI:222|1|1|1|0.57|0.5|8|63|298; TOPep_Count=20	1.7041e+06	1.85818e+06	1.69178e+06	1.64537e+06	1.7041e+06	1.86752e+06	1.83216e+06	1.85583e+06	3	3	3	3
maker-scaffold0000025719-augustus-gene-0.29-mRNA-1	9	9	433.78	0.956658	0.192431	0.995284	-0.00681955	gi|391326607|ref|XP_003737804.1|;PREDICTED: glycogen debranching enzyme [Metaseiulus occidentalis];0;1282.32 protein AED:0.12 eAED:0.12 QI:0|0.85|0.90|0.90|0.76|0.81|22|978|1654; TOPep_Count=98	2.29706e+06	2.22705e+06	2.39424e+06	2.15131e+06	2.29706e+06	2.23824e+06	2.5929e+06	2.42649e+06	7	9	5	6
maker-scaffold0000025681-augustus-gene-0.55-mRNA-1	3	3	121.59	0.155758	8.07549	1.35696	0.440378	gi|391341091|ref|XP_003744865.1|;PREDICTED: serine/threonine-protein phosphatase PP1-gamma catalytic subunit B-like [Metaseiulus occidentalis];0;636.721 protein AED:0.07 eAED:0.07 QI:1209|1|1|1|0.83|0.71|7|1059|318; TOPep_Count=18	1.54744e+06	1.41136e+06	1.23411e+06	946356	1.54744e+06	1.41845e+06	1.33651e+06	1.06741e+06	2	2	2	1
maker-scaffold0000025637-augustus-gene-0.38-mRNA-1	4	4	308.12	0.0966396	10.1484	0.676171	-0.564539	gi|391338120|ref|XP_003743409.1|;PREDICTED: collagen alpha-2(IV) chain-like [Metaseiulus occidentalis];5.37E-110;361.303 protein AED:0.01 eAED:0.01 QI:0|1|1|1|1|1|3|1690|331; TOPep_Count=13	1.94875e+06	1.58842e+06	2.39787e+06	2.8333e+06	1.94875e+06	1.5964e+06	2.59683e+06	3.19571e+06	2	2	4	4
maker-scaffold0000025611-augustus-gene-0.27-mRNA-1	3	3	189.17	0.0111961	19.5093	1.6087	0.685893	gi|391328139|ref|XP_003738549.1|;PREDICTED: uncharacterized protein LOC100905168 [Metaseiulus occidentalis];1.25E-20;89.7373 protein AED:0.02 eAED:0.02 QI:1035|1|1|1|0|0.66|3|108|108; TOPep_Count=7	4.36629e+06	4.13386e+06	2.75493e+06	2.52894e+06	4.36629e+06	4.15462e+06	2.98352e+06	2.85242e+06	3	3	2	3
maker-scaffold0000025516-augustus-gene-0.37-mRNA-1	4	4	133.76	0.00658224	21.8163	0.585303	-0.772745	gi|391345650|ref|XP_003747098.1|;PREDICTED: phytanoyl-CoA dioxygenase, peroxisomal-like [Metaseiulus occidentalis];4.53E-169;489.96 protein AED:0.36 eAED:0.36 QI:0|0.6|0.5|0.66|1|1|6|0|444; TOPep_Count=26	1.22685e+06	1.31482e+06	2.1134e+06	2.2291e+06	1.22685e+06	1.32142e+06	2.28875e+06	2.51422e+06	1	2	3	3
maker-scaffold0000025502-augustus-gene-0.37-mRNA-1	2	2	91.08	0.117079	9.31521	0.767815	-0.381168	gi|391341786|ref|XP_003745208.1|;PREDICTED: importin-7-like [Metaseiulus occidentalis];0;1606.27 protein AED:0.03 eAED:0.03 QI:123|1|1|1|1|1|8|528|1070; TOPep_Count=57	332947	272258	398474	389742	332947	273625	431537	439595	1	1	2	1
maker-scaffold0000025218-augustus-gene-0.55-mRNA-1	6	6	568.12	0.0307746	15.1181	1.5206	0.604644	gi|391324959|ref|XP_003737009.1|;PREDICTED: 26S proteasome non-ATPase regulatory subunit 13-like [Metaseiulus occidentalis];0;608.986 protein AED:0.07 eAED:0.07 QI:158|1|1|1|1|1|7|874|379; TOPep_Count=27	6.80825e+06	7.13037e+06	4.91301e+06	4.25349e+06	6.80825e+06	7.16619e+06	5.32066e+06	4.79756e+06	6	6	2	2
maker-scaffold0000024991-augustus-gene-0.48-mRNA-1 (+1)	29	28	2401.26	0.0150095	18.2363	1.69457	0.760919	gi|391341434|ref|XP_003745035.1|;PREDICTED: transitional endoplasmic reticulum ATPase TER94-like [Metaseiulus occidentalis];0;1503.42 protein AED:0.02 eAED:0.02 QI:684|0.5|0.8|0.8|1|1|5|112|815; TOPep_Count=45	5.97898e+07	5.44928e+07	3.52716e+07	3.21689e+07	5.97898e+07	5.47666e+07	3.81982e+07	3.62837e+07	34	33	27	25
maker-scaffold0000024977-augustus-gene-0.59-mRNA-1	4	3	133.09	0.344548	4.62751	1.17336	0.230648	gi|391327005|ref|XP_003737999.1|;PREDICTED: UDP-glucose:glycoprotein glucosyltransferase-like [Metaseiulus occidentalis];0;1154.43 protein AED:0.05 eAED:0.05 QI:0|0.91|0.92|1|0.91|0.92|13|1108|784; TOPep_Count=44	928152	741824	669778	753463	928152	745550	725352	849839	0	3	2	3
maker-scaffold0000024687-augustus-gene-0.32-mRNA-1	2	2	67.65	0.0315291	15.0129	2.17857	1.12338	gi|260835998|ref|XP_002612994.1|;hypothetical protein BRAFLDRAFT_120829 [Branchiostoma floridae] >gi|229298376|gb|EEN69003.1| hypothetical protein BRAFLDRAFT_120829 [Branchiostoma floridae];6.58E-47;171.785 protein AED:0.20 eAED:0.20 QI:184|0.71|0.8	1.84391e+06	2.09812e+06	1.01927e+06	790192	1.84391e+06	2.10866e+06	1.10384e+06	891267	2	2	2	2
maker-scaffold0000024672-augustus-gene-0.37-mRNA-1 (+2)	45	45	5311.12	0.00309652	25.0913	0.590134	-0.760885	gi|523582817|gb|AGQ50608.1|;heat shock protein 60 [Neoseiulus cucumeris];0;1018.45 protein AED:0.02 eAED:0.02 QI:354|1|1|1|0.5|0.33|3|0|570; TOPep_Count=38	3.17288e+08	3.21594e+08	5.56786e+08	5.25819e+08	3.17288e+08	3.2321e+08	6.02985e+08	5.93077e+08	62	64	74	76
maker-scaffold0000024623-augustus-gene-0.45-mRNA-1	3	3	226.48	0.627117	2.02651	1.07905	0.109756	gi|391340889|ref|XP_003744766.1|;PREDICTED: E3 ubiquitin-protein ligase CHIP-like isoform 1 [Metaseiulus occidentalis];4.75E-172;489.574 protein AED:0.18 eAED:0.18 QI:347|1|1|1|0.66|0.42|7|937|287; TOPep_Count=20	1.13788e+06	922863	882628	1.02715e+06	1.13788e+06	927499	955862	1.15854e+06	2	2	2	1
maker-scaffold0000024598-augustus-gene-0.32-mRNA-1	3	3	136.62	0.00819216	20.866	1.28392	0.360551	gi|391329375|ref|XP_003739150.1|;PREDICTED: syntaxin-7-like [Metaseiulus occidentalis];8.6E-107;321.242 protein AED:0.00 eAED:0.00 QI:1920|1|1|1|0|0|2|1483|263; TOPep_Count=13	1.6473e+06	1.64718e+06	1.25375e+06	1.31221e+06	1.6473e+06	1.65545e+06	1.35778e+06	1.48005e+06	1	2	1	2
maker-scaffold0000024550-augustus-gene-0.92-mRNA-1 (+1)	14	14	759.2	0.0673681	11.7155	0.803248	-0.316083	gi|391330661|ref|XP_003739773.1|;PREDICTED: LOW QUALITY PROTEIN: lysosomal alpha-mannosidase-like [Metaseiulus occidentalis];0;769.615 protein AED:0.08 eAED:0.08 QI:1009|1|1|1|0.93|0.87|16|881|724; TOPep_Count=38	1.20879e+07	1.10315e+07	1.49504e+07	1.38321e+07	1.20879e+07	1.10869e+07	1.61909e+07	1.56014e+07	11	10	15	12
maker-scaffold0000024534-augustus-gene-0.11-mRNA-1 (+2)	5	2	441.65	0.0253025	15.9684	0.570951	-0.808562	gi|391342792|ref|XP_003745699.1|;PREDICTED: thromboxane-A synthase-like [Metaseiulus occidentalis];6.27E-101;316.235 protein AED:0.06 eAED:0.06 QI:24|1|1|1|1|1|4|491|273; TOPep_Count=16	1.06357e+06	1.25654e+06	1.95603e+06	2.10756e+06	1.06357e+06	1.26285e+06	2.11833e+06	2.37714e+06	1	2	3	3
maker-scaffold0000024400-augustus-gene-0.17-mRNA-1	3	3	145.67	0.272474	5.64675	0.892707	-0.163742	gi|391338480|ref|XP_003743586.1|;PREDICTED: sorting nexin-2-like [Metaseiulus occidentalis];0;736.102 protein AED:0.05 eAED:0.05 QI:64|0.87|0.88|1|1|1|9|2188|541; TOPep_Count=37	1.86795e+06	1.63187e+06	2.03164e+06	1.88882e+06	1.86795e+06	1.64007e+06	2.20021e+06	2.13042e+06	1	1	3	2
maker-scaffold0000024375-augustus-gene-0.13-mRNA-1	2	2	39.1	0.552655	2.57546	1.1065	0.146009	gi|391334563|ref|XP_003741672.1|;PREDICTED: integrin-linked protein kinase-like [Metaseiulus occidentalis];0;657.136 protein AED:0.13 eAED:0.13 QI:0|1|0.8|1|0.75|0.8|5|367|399; TOPep_Count=28	184373	233607	201688	176061	184373	234781	218423	198581	1	1	2	1
maker-scaffold0000024308-augustus-gene-0.22-mRNA-1	3	3	86.22	0.895917	0.47732	0.98953	-0.0151847	gi|391339660|ref|XP_003744165.1|;PREDICTED: 40S ribosomal protein S17-like isoform 1 [Metaseiulus occidentalis] >gi|391339662|ref|XP_003744166.1| PREDICTED: 40S ribosomal protein S17-like isoform 2 [Metaseiulus occidentalis];7.6E-69;214.542 protein	1.35704e+06	1.65126e+06	1.48125e+06	1.55887e+06	1.35704e+06	1.65955e+06	1.60416e+06	1.75827e+06	3	3	2	3
maker-scaffold0000024243-augustus-gene-0.19-mRNA-1	2	2	82.44	0.0244417	16.1187	0.115215	-3.11759	gi|523712986|gb|AGQ56699.1|;vitellogenin 2 [Neoseiulus cucumeris];0;1139.79 protein AED:0.01 eAED:0.01 QI:2450|0.75|0.6|1|0.5|0.6|5|112|1075; TOPep_Count=67	18274.9	34806.5	262132	198582	18274.9	34981.3	283882	223983	0	0	1	1
maker-scaffold0000024226-augustus-gene-0.34-mRNA-1	18	3	1683.96	0.00968679	20.1382	1.23419	0.303561	gi|512865571|ref|XP_002933993.2|;PREDICTED: tubulin alpha-1A chain-like [Xenopus (Silurana) tropicalis];0;856.67 protein AED:0.04 eAED:0.04 QI:0|1|0.75|1|1|1|4|509|451; TOPep_Count=22	3.61076e+06	3.73529e+06	3.01221e+06	2.93993e+06	3.61076e+06	3.75405e+06	3.26214e+06	3.31598e+06	3	3	2	2
maker-scaffold0000024213-augustus-gene-0.33-mRNA-1	5	5	284.12	0.0812839	10.9	1.30143	0.380097	gi|410904517|ref|XP_003965738.1|;PREDICTED: glutaredoxin 3-like [Takifugu rubripes];6.58E-117;352.829 protein AED:0.12 eAED:0.12 QI:103|1|1|1|1|1|6|492|340; TOPep_Count=20	2.84331e+06	3.32929e+06	2.35665e+06	2.38629e+06	2.84331e+06	3.34602e+06	2.55219e+06	2.69152e+06	4	4	3	3
maker-scaffold0000024100-augustus-gene-0.39-mRNA-1	3	3	136.61	0.18392	7.35371	1.35917	0.442725	gi|391328463|ref|XP_003738708.1|;PREDICTED: glycerol-3-phosphate acyltransferase 4-like [Metaseiulus occidentalis];5.94E-111;342.043 protein AED:0.21 eAED:0.22 QI:893|1|0.66|1|1|1|3|0|245; TOPep_Count=12	567715	439372	340818	400139	567715	441579	369097	451322	2	2	2	1
maker-scaffold0000024098-augustus-gene-0.17-mRNA-1	3	3	87.41	0.662539	1.78789	0.974717	-0.0369445	gi|391348665|ref|XP_003748565.1|;PREDICTED: NEDD8-activating enzyme E1 regulatory subunit-like [Metaseiulus occidentalis];0;750.355 protein AED:0.26 eAED:0.26 QI:1485|1|1|1|0.8|0.72|11|316|543; TOPep_Count=36	1.14032e+06	1.05799e+06	1.16623e+06	1.0891e+06	1.14032e+06	1.0633e+06	1.263e+06	1.22841e+06	2	2	1	2
maker-scaffold0000023627-augustus-gene-0.18-mRNA-1	8	8	868.06	0.0366117	14.3638	1.16115	0.215554	gi|391336523|ref|XP_003742629.1|;PREDICTED: uncharacterized protein LOC100904803 [Metaseiulus occidentalis];0;662.144 protein AED:0.02 eAED:0.02 QI:235|1|0.66|1|1|1|3|0|524; TOPep_Count=26	9.43881e+06	9.26554e+06	8.27951e+06	7.82896e+06	9.43881e+06	9.31208e+06	8.96649e+06	8.83038e+06	8	8	8	7
maker-scaffold0000023593-augustus-gene-0.13-mRNA-1	2	2	97.14	0.155415	8.08506	0.717271	-0.47941	gi|4505363|ref|NP_002483.1|;NADH dehydrogenase [ubiquinone] 1 beta subcomplex subunit 5, mitochondrial isoform 1 precursor [Homo sapiens] >gi|115392067|ref|NP_001065274.1| NADH dehydrogenase [ubiquinone] 1 beta subcomplex subunit 5, mitochondrial pr	634256	674706	784318	1.0406e+06	634256	678095	849396	1.17371e+06	1	0	3	2
maker-scaffold0000023563-augustus-gene-0.57-mRNA-1	5	5	432.57	0.000309268	35.0967	3.79402	1.92373	gi|241721061|ref|XP_002404087.1|;ER protein with KEEL retention signal, putative [Ixodes scapularis] >gi|215505323|gb|EEC14817.1| ER protein with KEEL retention signal, putative [Ixodes scapularis];7.7E-22;98.9821 protein AED:0.00 eAED:0.00 QI:1119|	3.5859e+06	3.55454e+06	962694	919331	3.5859e+06	3.57239e+06	1.04257e+06	1.03692e+06	6	6	1	0
maker-scaffold0000023559-augustus-gene-0.48-mRNA-1	3	3	117.25	0.025754	15.8915	1.23308	0.302267	gi|307208994|gb|EFN86194.1|;Ubiquitin carboxyl-terminal hydrolase 14 [Harpegnathos saltator];0;571.237 protein AED:0.17 eAED:0.20 QI:0|0.75|0.8|1|1|1|5|135|510; TOPep_Count=34	1.35256e+06	1.31982e+06	1.11839e+06	1.04884e+06	1.35256e+06	1.32645e+06	1.21119e+06	1.183e+06	2	2	2	3
maker-scaffold0000023497-augustus-gene-0.17-mRNA-1	12	12	843.99	0.00101414	29.939	2.10455	1.07351	gi|391340032|ref|XP_003744350.1|;PREDICTED: protein disulfide-isomerase A6-like [Metaseiulus occidentalis];0;563.918 protein AED:0.04 eAED:0.04 QI:142|1|1|1|1|1|2|479|367; TOPep_Count=23	5.65693e+07	5.45253e+07	2.67886e+07	2.59992e+07	5.65693e+07	5.47992e+07	2.90114e+07	2.93248e+07	15	12	10	9
maker-scaffold0000023463-augustus-gene-0.29-mRNA-1	11	10	883	0.00303966	25.1718	1.59903	0.677195	gi|391340638|ref|XP_003744645.1|;PREDICTED: body wall muscle protein HR-29-like [Metaseiulus occidentalis];6.78E-89;268.855 protein AED:0.00 eAED:0.00 QI:1301|1|1|1|0.33|0.25|4|2334|174; TOPep_Count=14	3.85985e+07	3.68875e+07	2.33067e+07	2.39007e+07	3.85985e+07	3.70728e+07	2.52405e+07	2.69579e+07	12	12	11	10
maker-scaffold0000023445-augustus-gene-0.47-mRNA-1 (+1)	3	3	99.1	0.0115065	19.3906	1.11278	0.154169	gi|391328977|ref|XP_003738956.1|;PREDICTED: ubiquitin carboxyl-terminal hydrolase isozyme L5-like [Metaseiulus occidentalis];4.31E-144;421.779 protein AED:0.11 eAED:0.11 QI:0|0|0|1|1|1|5|0|327; TOPep_Count=17	388465	379803	346077	344327	388465	381711	374792	388370	2	1	1	2
maker-scaffold0000023406-augustus-gene-0.54-mRNA-1	2	2	73.82	0.0121838	19.1422	1.7916	0.841252	gi|391330932|ref|XP_003739905.1|;PREDICTED: signal peptidase complex subunit 3-like [Metaseiulus occidentalis];1.4E-102;304.294 protein AED:0.01 eAED:0.01 QI:446|1|1|1|1|1|3|1330|179; TOPep_Count=10	1.23291e+06	1.16578e+06	630119	708728	1.23291e+06	1.17163e+06	682402	799383	2	1	1	1
maker-scaffold0000023406-augustus-gene-0.53-mRNA-1	9	9	661.08	0.00616485	22.1008	1.58691	0.666222	gi|391331824|ref|XP_003740342.1|;PREDICTED: 26S proteasome non-ATPase regulatory subunit 1-like isoform 1 [Metaseiulus occidentalis];0;1520.37 protein AED:0.02 eAED:0.02 QI:105|1|1|1|1|1|2|702|963; TOPep_Count=54	7.38929e+06	7.58356e+06	4.5569e+06	4.87832e+06	7.38929e+06	7.62166e+06	4.935e+06	5.50231e+06	7	5	6	5
maker-scaffold0000023398-augustus-gene-0.135-mRNA-1 (+1)	2	2	88.17	0.197909	7.03535	0.770275	-0.376555	gi|391348579|ref|XP_003748524.1|;PREDICTED: AP-2 complex subunit mu-like [Metaseiulus occidentalis];0;894.419 protein AED:0.34 eAED:0.34 QI:0|0.5|0.66|0.66|1|1|3|549|465; TOPep_Count=32	288030	218769	340664	317282	288030	219868	368931	357866	2	1	1	1
maker-scaffold0000023398-augustus-gene-0.134-mRNA-1	6	6	263.56	0.237018	6.25218	0.883844	-0.178136	gi|391348577|ref|XP_003748523.1|;PREDICTED: NADH dehydrogenase [ubiquinone] iron-sulfur protein 4, mitochondrial-like [Metaseiulus occidentalis];4.29E-69;218.394 protein AED:0.01 eAED:0.01 QI:2112|1|1|1|1|1|4|163|175; TOPep_Count=12	9.94913e+06	8.62492e+06	1.07592e+07	1.02559e+07	9.94913e+06	8.66825e+06	1.16519e+07	1.15677e+07	4	4	6	6
maker-scaffold0000023398-augustus-gene-0.131-mRNA-1	21	21	2866.63	0.970416	0.130421	1.00115	0.0016555	gi|391336271|ref|XP_003742505.1|;PREDICTED: adipocyte plasma membrane-associated protein-like [Metaseiulus occidentalis];9.32E-93;306.22 protein AED:0.17 eAED:0.17 QI:394|0.81|0.83|1|0.81|0.75|12|245|681; TOPep_Count=39	2.16406e+08	2.09368e+08	2.20356e+08	2.04929e+08	2.16406e+08	2.10419e+08	2.3864e+08	2.31142e+08	32	33	35	38
maker-scaffold0000023398-augustus-gene-0.129-mRNA-1	6	6	421.44	0.303834	5.17363	0.89245	-0.164156	gi|357620031|gb|EHJ72365.1|;ribosomal protein L22 [Danaus plexippus];1.04E-44;155.606 protein AED:0.33 eAED:0.33 QI:0|0.66|0.5|1|1|1|4|22|177; TOPep_Count=11	5.65571e+06	6.61339e+06	7.09904e+06	6.64863e+06	5.65571e+06	6.64661e+06	7.68807e+06	7.49906e+06	4	5	5	7
maker-scaffold0000023371-augustus-gene-0.38-mRNA-1	6	6	688.49	0.77952	1.08173	0.980571	-0.0283053	gi|391327219|ref|XP_003738102.1|;PREDICTED: myc box-dependent-interacting protein 1-like [Metaseiulus occidentalis];5.5E-96;310.842 protein AED:0.42 eAED:0.42 QI:180|0.66|0.6|1|0.88|0.8|10|0|595; TOPep_Count=34	5.94222e+06	5.77426e+06	6.30324e+06	5.64538e+06	5.94222e+06	5.80327e+06	6.82625e+06	6.36749e+06	5	4	5	6
maker-scaffold0000023353-augustus-gene-0.75-mRNA-1	3	3	142.04	0.000776103	31.1008	2.12946	1.09049	gi|391339580|ref|XP_003744126.1|;PREDICTED: proteasome subunit beta type-6-like [Metaseiulus occidentalis];1.05E-80;251.136 protein AED:0.24 eAED:0.24 QI:1019|1|1|1|0.66|0.5|4|8|212; TOPep_Count=14	3.11225e+06	2.99143e+06	1.44346e+06	1.42284e+06	3.11225e+06	3.00645e+06	1.56323e+06	1.60484e+06	2	3	0	1
maker-scaffold0000023353-augustus-gene-0.73-mRNA-1	33	3	3659.03	0.29426	5.31268	0.984687	-0.0222627	gi|391337158|ref|XP_003742940.1|;PREDICTED: tubulin beta-4 chain-like [Metaseiulus occidentalis];0;926.006 protein AED:0.02 eAED:0.02 QI:129|1|1|1|1|1|3|877|445; TOPep_Count=21	2.99947e+07	3.06381e+07	3.0876e+07	3.06997e+07	2.99947e+07	3.0792e+07	3.34379e+07	3.46266e+07	4	4	4	4
maker-scaffold0000023255-augustus-gene-0.25-mRNA-1	8	8	652.15	0.00250977	26.0037	14.9587	3.90291	NoBlastResult protein AED:0.00 eAED:0.00 QI:128|1|1|1|1|1|5|2110|332; TOPep_Count=16	3.08405e+07	3.33304e+07	1.86655e+06	2.42332e+06	3.08405e+07	3.34978e+07	2.02143e+06	2.73329e+06	11	10	0	0
maker-scaffold0000023195-exonerate_est2genome-gene-0.2-mRNA-1	6	6	550.65	0.000364027	34.3887	16.0325	4.00292	NoBlastResult protein AED:0.30 eAED:0.30 QI:162|1|1|1|0|0|3|30|130; TOPep_Count=7	2.14701e+07	2.24402e+07	1.43529e+06	1.30354e+06	2.14701e+07	2.25529e+07	1.55439e+06	1.47028e+06	7	7	0	1
maker-scaffold0000023091-augustus-gene-0.31-mRNA-1	8	8	563.71	0.000259833	35.8531	12.3717	3.62897	gi|391334826|ref|XP_003741801.1|;PREDICTED: pancreatic triacylglycerol lipase-like [Metaseiulus occidentalis];2.51E-71;237.654 protein AED:0.11 eAED:0.11 QI:579|1|1|1|0.76|0.71|14|2786|377; TOPep_Count=22	1.2563e+07	1.17744e+07	1.00755e+06	959632	1.2563e+07	1.18335e+07	1.09115e+06	1.08238e+06	8	9	0	0
maker-scaffold0000023033-augustus-gene-0.29-mRNA-1	6	6	392.53	0.0306013	15.1426	1.23536	0.304933	gi|391324981|ref|XP_003737019.1|;PREDICTED: prostaglandin E synthase 3-like [Metaseiulus occidentalis];1.29E-54;182.185 protein AED:0.01 eAED:0.01 QI:202|1|1|1|1|1|3|524|183; TOPep_Count=9	2.4433e+07	2.63397e+07	2.06194e+07	2.04801e+07	2.4433e+07	2.6472e+07	2.23302e+07	2.30998e+07	8	8	8	8
maker-scaffold0000023022-augustus-gene-0.26-mRNA-1	4	4	143.48	0.00889995	20.5061	1.80413	0.851306	gi|391329343|ref|XP_003739134.1|;PREDICTED: coatomer subunit delta-like [Metaseiulus occidentalis];0;763.837 protein AED:0.05 eAED:0.05 QI:643|1|1|1|1|1|4|398|517; TOPep_Count=27	2.90784e+06	2.71639e+06	1.4893e+06	1.62812e+06	2.90784e+06	2.73004e+06	1.61287e+06	1.83637e+06	3	4	2	1
maker-scaffold0000022963-augustus-gene-0.75-mRNA-1	2	2	102.83	0.0649038	11.8773	1.38302	0.467827	gi|391333002|ref|XP_003740913.1|;PREDICTED: purine nucleoside phosphorylase-like [Metaseiulus occidentalis];3.39E-145;421.394 protein AED:0.05 eAED:0.05 QI:1261|1|1|1|0.66|0.5|4|800|285; TOPep_Count=20	584430	493972	382826	396916	584430	496454	414590	447686	2	2	1	2
maker-scaffold0000022925-augustus-gene-0.14-mRNA-1	2	2	81.29	0.036346	14.3954	0.649808	-0.621915	gi|391347185|ref|XP_003747845.1|;PREDICTED: uncharacterized protein LOC100899626 [Metaseiulus occidentalis];9.07E-46;191.045 protein AED:0.00 eAED:0.00 QI:0|0.75|0.8|1|1|1|5|247|1430; TOPep_Count=77	227082	192495	329471	316222	227082	193462	356808	356671	0	0	1	2
maker-scaffold0000022875-augustus-gene-0.19-mRNA-1	19	19	1335.83	0.0117536	19.2983	0.802337	-0.317719	NoBlastResult protein AED:0.00 eAED:0.00 QI:120|1|0.83|1|1|0.66|6|0|2231; TOPep_Count=136	6.96511e+06	6.67268e+06	8.59236e+06	8.40522e+06	6.96511e+06	6.7062e+06	9.3053e+06	9.48034e+06	12	10	16	17
maker-scaffold0000022869-augustus-gene-0.27-mRNA-1 (+1)	8	8	608.81	0.00638917	21.9456	1.34763	0.430425	gi|391336619|ref|XP_003742676.1|;PREDICTED: ras-related protein Rab-7a-like [Metaseiulus occidentalis];1.9E-133;384.8 protein AED:0.03 eAED:0.03 QI:124|1|1|1|0.75|0.6|5|1862|207; TOPep_Count=18	1.5102e+07	1.57639e+07	1.13299e+07	1.1574e+07	1.5102e+07	1.58431e+07	1.227e+07	1.30544e+07	8	7	4	6
maker-scaffold0000022865-augustus-gene-0.89-mRNA-1	3	3	189.28	0.259804	5.85355	0.886427	-0.173926	NoBlastResult protein AED:0.00 eAED:0.00 QI:213|1|1|1|0.33|0|4|86|115; TOPep_Count=6	4.82056e+06	5.58223e+06	6.03824e+06	5.69741e+06	4.82056e+06	5.61028e+06	6.53925e+06	6.42617e+06	3	2	1	3
maker-scaffold0000022865-augustus-gene-0.86-mRNA-1	6	6	385.73	0.0038432	24.1531	2.08485	1.05994	gi|391348006|ref|XP_003748243.1|;PREDICTED: 26S proteasome non-ATPase regulatory subunit 4-like [Metaseiulus occidentalis];2.66E-161;467.618 protein AED:0.07 eAED:0.07 QI:213|1|1|1|0.83|0.71|7|905|396; TOPep_Count=15	4.12424e+06	3.81544e+06	1.8587e+06	1.94957e+06	4.12424e+06	3.83461e+06	2.01292e+06	2.19894e+06	4	5	2	3
maker-scaffold0000022837-augustus-gene-0.3-mRNA-1	2	2	96.5	0.000839778	30.7584	48.9878	5.61435	NoBlastResult protein AED:0.00 eAED:0.00 QI:0|1|0.5|1|1|1|2|149|135; TOPep_Count=8	1.99171e+06	2.22422e+06	38804.3	47256.4	1.99171e+06	2.23539e+06	42024	53301.1	2	2	0	0
maker-scaffold0000022805-augustus-gene-0.50-mRNA-1	2	2	96.5	0.0138938	18.5718	1.70728	0.771698	gi|391325565|ref|XP_003737303.1|;PREDICTED: glutamate receptor 1-like [Metaseiulus occidentalis];8.33E-155;468.774 protein AED:0.01 eAED:0.01 QI:1040|1|1|1|0.88|0.9|10|587|406; TOPep_Count=18	994740	1.12183e+06	607140	632591	994740	1.12746e+06	657516	713507	2	2	1	2
maker-scaffold0000022567-augustus-gene-0.71-mRNA-1	6	6	305.52	0.274186	5.61954	1.15765	0.211198	gi|391342705|ref|XP_003745656.1|;PREDICTED: glycine--tRNA ligase-like [Metaseiulus occidentalis];0;1214.52 protein AED:0.03 eAED:0.03 QI:305|1|1|1|1|1|6|643|761; TOPep_Count=55	3.646e+06	3.08059e+06	2.76888e+06	3.04168e+06	3.646e+06	3.09607e+06	2.99862e+06	3.43075e+06	7	5	5	5
maker-scaffold0000022567-augustus-gene-0.70-mRNA-1	2	2	91.08	0.0285028	15.4511	0.658978	-0.601699	gi|391342462|ref|XP_003745539.1|;PREDICTED: 60S ribosomal protein L23a 1-like [Metaseiulus occidentalis];2.17E-74;231.876 protein AED:0.00 eAED:0.00 QI:189|1|1|1|1|1|3|25|169; TOPep_Count=10	1.49022e+06	1.29208e+06	2.13699e+06	2.08515e+06	1.49022e+06	1.29857e+06	2.31431e+06	2.35187e+06	1	1	1	2
maker-scaffold0000022379-augustus-gene-0.18-mRNA-1	2	2	122.07	0.238603	6.22324	1.08843	0.122244	gi|391338219|ref|XP_003743458.1|;PREDICTED: 3 beta-hydroxysteroid dehydrogenase type 7-like [Metaseiulus occidentalis];0;620.928 protein AED:0.14 eAED:0.14 QI:0|0.83|0.85|0.85|0.83|0.85|7|593|422; TOPep_Count=19	579851	630657	540263	571900	579851	633825	585091	645053	2	1	1	2
maker-scaffold0000022176-augustus-gene-0.20-mRNA-1	47	26	6251.1	0.027295	15.6392	0.70483	-0.504652	gi|391342624|ref|XP_003745616.1|;PREDICTED: ATP synthase subunit beta, mitochondrial-like isoform 1 [Metaseiulus occidentalis];0;966.066 protein AED:0.04 eAED:0.04 QI:80|1|1|1|1|1|3|50|525; TOPep_Count=32	2.89368e+08	2.80977e+08	4.27586e+08	3.81609e+08	2.89368e+08	2.82389e+08	4.63065e+08	4.30422e+08	35	34	47	43
maker-scaffold0000022166-augustus-gene-0.49-mRNA-1	3	3	88.04	0.92848	0.322276	1.00502	0.00722969	gi|391340478|ref|XP_003744567.1|;PREDICTED: succinyl-CoA:3-ketoacid-coenzyme A transferase 1, mitochondrial [Metaseiulus occidentalis];0;753.051 protein AED:0.06 eAED:0.06 QI:1150|0.90|0.91|1|0.63|0.66|12|879|542; TOPep_Count=30	1.14376e+06	1.14459e+06	1.04193e+06	1.23498e+06	1.14376e+06	1.15034e+06	1.12838e+06	1.39295e+06	1	1	3	2
maker-scaffold0000022160-augustus-gene-0.36-mRNA-1	8	8	1085.5	0.0737605	11.3218	0.842764	-0.2468	gi|391346226|ref|XP_003747379.1|;PREDICTED: sorbitol dehydrogenase-like [Metaseiulus occidentalis];0;550.051 protein AED:0.15 eAED:0.15 QI:177|1|1|1|0.37|0.33|9|50|352; TOPep_Count=18	1.32264e+07	1.39848e+07	1.54918e+07	1.67962e+07	1.32264e+07	1.4055e+07	1.67772e+07	1.89446e+07	10	10	11	11
maker-scaffold0000022115-augustus-gene-0.71-mRNA-1	3	3	180.32	0.0160443	17.9468	1.15382	0.206421	gi|391332462|ref|XP_003740653.1|;PREDICTED: methyltransferase-like protein 7A-like [Metaseiulus occidentalis];1.67E-90;280.411 protein AED:0.03 eAED:0.03 QI:439|0.83|1|1|0.66|0.42|7|2893|260; TOPep_Count=17	961845	978355	854445	827096	961845	983270	925342	932891	1	3	2	2
maker-scaffold0000022087-augustus-gene-0.79-mRNA-1	5	5	223.47	0.0543307	12.6495	0.890101	-0.167958	gi|391330922|ref|XP_003739900.1|;PREDICTED: probable NADH dehydrogenase [ubiquinone] 1 alpha subcomplex subunit 12-like [Metaseiulus occidentalis];3.66E-60;192.971 protein AED:0.01 eAED:0.01 QI:203|1|1|1|1|1|3|2156|135; TOPep_Count=9	5.58426e+06	5.83772e+06	6.52902e+06	6.30321e+06	5.58426e+06	5.86705e+06	7.07075e+06	7.10946e+06	3	3	3	5
maker-scaffold0000022080-augustus-gene-0.42-mRNA-1 (+1)	36	35	2957.47	0.0648612	11.8801	1.13696	0.185185	gi|391339548|ref|XP_003744110.1|;PREDICTED: elongation factor 2-like [Metaseiulus occidentalis];0;1689.47 protein AED:0.02 eAED:0.02 QI:603|1|1|1|0.75|0.6|5|322|844; TOPep_Count=56	7.76325e+07	7.45861e+07	6.88163e+07	6.50655e+07	7.76325e+07	7.49608e+07	7.45263e+07	7.33881e+07	34	33	30	36
maker-scaffold0000022022-augustus-gene-0.23-mRNA-1	5	5	149.51	0.00206254	26.856	3.80633	1.9284	NoBlastResult protein AED:0.01 eAED:0.01 QI:67|0.75|1|1|0.5|0.6|5|559|385; TOPep_Count=17	3.56972e+06	3.29768e+06	943680	860526	3.56972e+06	3.31425e+06	1.02198e+06	970597	4	3	0	0
maker-scaffold0000021982-augustus-gene-0.62-mRNA-1	5	5	329.31	0.488169	3.1143	1.03605	0.0510946	gi|391348325|ref|XP_003748398.1|;PREDICTED: ornithine decarboxylase-like [Metaseiulus occidentalis];0;658.292 protein AED:0.03 eAED:0.03 QI:275|1|1|1|0.88|0.8|10|653|467; TOPep_Count=26	2.15228e+06	2.30315e+06	2.20249e+06	2.09791e+06	2.15228e+06	2.31472e+06	2.38524e+06	2.36625e+06	4	4	3	4
maker-scaffold0000021873-augustus-gene-0.24-mRNA-1	8	8	672.18	0.014374	18.4242	1.17968	0.238397	gi|391347670|ref|XP_003748079.1|;PREDICTED: uncharacterized protein LOC100899999 [Metaseiulus occidentalis];8.27E-42;155.992 protein AED:0.09 eAED:0.09 QI:1411|1|1|1|1|1|4|17|292; TOPep_Count=9	1.44722e+07	1.49011e+07	1.26203e+07	1.22791e+07	1.44722e+07	1.49759e+07	1.36675e+07	1.38497e+07	9	9	9	9
maker-scaffold0000021811-augustus-gene-0.32-mRNA-1	8	7	844.96	0.1701	7.69297	1.09007	0.124421	gi|391346201|ref|XP_003747367.1|;PREDICTED: coiled-coil-helix-coiled-coil-helix domain-containing protein 6, mitochondrial-like [Metaseiulus occidentalis];2.87E-74;231.106 protein AED:0.08 eAED:0.08 QI:535|1|1|1|0.5|0|5|2313|162; TOPep_Count=12	6.54377e+06	6.79096e+06	5.89127e+06	6.34165e+06	6.54377e+06	6.82508e+06	6.38009e+06	7.15282e+06	7	5	5	6
maker-scaffold0000021735-augustus-gene-0.113-mRNA-1	8	8	1161.89	0.00763151	21.1739	1.73573	0.795541	gi|391330946|ref|XP_003739912.1|;PREDICTED: phosphatidylethanolamine-binding protein homolog F40A3.3-like isoform 2 [Metaseiulus occidentalis];2.84E-114;337.035 protein AED:0.12 eAED:0.12 QI:295|1|1|1|1|1|4|730|209; TOPep_Count=13	1.21389e+08	1.12714e+08	6.95375e+07	6.53356e+07	1.21389e+08	1.1328e+08	7.53072e+07	7.36928e+07	14	16	15	14
maker-scaffold0000021642-augustus-gene-0.22-mRNA-1	20	20	1466.72	0.0044665	23.5003	1.41186	0.497602	gi|391343624|ref|XP_003746107.1|;PREDICTED: vinculin-like isoform 1 [Metaseiulus occidentalis];0;1646.33 protein AED:0.05 eAED:0.05 QI:0|0.77|0.6|1|0.88|0.9|10|1936|957; TOPep_Count=67	2.13147e+07	2.10059e+07	1.53166e+07	1.46584e+07	2.13147e+07	2.11114e+07	1.65875e+07	1.65334e+07	20	17	19	17
maker-scaffold0000021636-augustus-gene-0.18-mRNA-1	12	12	760.63	0.00191164	27.1859	0.660682	-0.597972	gi|391328606|ref|XP_003738778.1|;PREDICTED: glutathione S-transferase kappa 1-like [Metaseiulus occidentalis];2.61E-117;345.51 protein AED:0.07 eAED:0.07 QI:2528|1|1|1|0.66|0.5|4|187|224; TOPep_Count=16	8.26646e+06	8.43619e+06	1.28305e+07	1.24505e+07	8.26646e+06	8.47857e+06	1.38951e+07	1.4043e+07	9	8	10	9
maker-scaffold0000021569-augustus-gene-0.10-mRNA-1	2	2	361.38	0.261197	5.83032	0.846597	-0.240252	gi|391329044|ref|XP_003738987.1|;PREDICTED: regulator of microtubule dynamics protein 1-like [Metaseiulus occidentalis];4.68E-95;291.582 protein AED:0.20 eAED:0.20 QI:310|1|1|1|0.8|0.83|6|535|233; TOPep_Count=16	1.61068e+06	1.55949e+06	2.06416e+06	1.68044e+06	1.61068e+06	1.56733e+06	2.23543e+06	1.89539e+06	2	3	2	3
maker-scaffold0000021460-augustus-gene-0.67-mRNA-1	26	5	2610.03	0.0212482	16.7268	0.913305	-0.130831	gi|241243543|ref|XP_002402152.1|;alpha tubulin [Ixodes scapularis] >gi|215496275|gb|EEC05915.1| alpha tubulin [Ixodes scapularis];0;918.687 protein AED:0.03 eAED:0.03 QI:701|1|0.66|1|0.5|0.66|3|0|452; TOPep_Count=22	4.81253e+07	4.75286e+07	5.17443e+07	5.29894e+07	4.81253e+07	4.77673e+07	5.60377e+07	5.97674e+07	7	5	8	5
maker-scaffold0000021460-augustus-gene-0.65-mRNA-1	7	7	389.05	0.0400701	13.9718	1.72465	0.786304	gi|391332685|ref|XP_003740762.1|;PREDICTED: uncharacterized protein LOC100901962 [Metaseiulus occidentalis];1.18E-134;403.675 protein AED:0.07 eAED:0.07 QI:261|1|0.8|1|1|1|5|0|304; TOPep_Count=14	3.05862e+06	2.73414e+06	1.84398e+06	1.51482e+06	3.05862e+06	2.74788e+06	1.99699e+06	1.70858e+06	5	6	2	4
maker-scaffold0000021460-augustus-gene-0.64-mRNA-1 (+1)	8	8	970.35	0.0245695	16.096	1.62836	0.703416	gi|391332687|ref|XP_003740763.1|;PREDICTED: 26S protease regulatory subunit 10B-like [Metaseiulus occidentalis];0;774.622 protein AED:0.01 eAED:0.01 QI:4627|1|1|1|1|1|5|153|403; TOPep_Count=27	1.27847e+07	1.14929e+07	7.87794e+06	7.03132e+06	1.27847e+07	1.15506e+07	8.5316e+06	7.9307e+06	11	9	7	8
maker-scaffold0000021336-augustus-gene-0.51-mRNA-1 (+1)	8	6	424.34	0.00524693	22.8009	1.16456	0.21979	gi|391343608|ref|XP_003746099.1|;PREDICTED: 26S proteasome non-ATPase regulatory subunit 12-like [Metaseiulus occidentalis];0;731.095 protein AED:0.34 eAED:0.34 QI:164|1|1|1|1|1|4|283|453; TOPep_Count=32	5.83988e+06	5.96093e+06	5.08779e+06	5.04546e+06	5.83988e+06	5.99087e+06	5.50994e+06	5.69083e+06	3	4	6	5
maker-scaffold0000021336-augustus-gene-0.50-mRNA-1	5	3	247.32	0.0192651	17.1523	24.062	4.58868	gi|391343608|ref|XP_003746099.1|;PREDICTED: 26S proteasome non-ATPase regulatory subunit 12-like [Metaseiulus occidentalis];0;702.975 protein AED:0.20 eAED:0.20 QI:329|1|1|1|1|1|4|1737|451; TOPep_Count=28	1.50692e+06	1.2955e+06	83063	33403.8	1.50692e+06	1.30201e+06	89955	37676.5	2	3	0	0
maker-scaffold0000021230-augustus-gene-0.13-mRNA-1	4	4	317.56	3.30208e-05	44.8121	19.8811	4.31333	NoBlastResult protein AED:0.00 eAED:0.00 QI:156|1|1|1|0.33|0|4|309|123; TOPep_Count=5	3.18489e+07	3.29375e+07	1.62353e+06	1.63516e+06	3.18489e+07	3.3103e+07	1.75824e+06	1.84432e+06	7	6	0	0
maker-scaffold0000021192-augustus-gene-0.29-mRNA-1	7	7	451.57	0.0970362	10.1307	1.2609	0.334459	gi|391340248|ref|XP_003744455.1|;PREDICTED: sulfhydryl oxidase 1-like [Metaseiulus occidentalis];3.23E-148;451.055 protein AED:0.09 eAED:0.09 QI:539|0.92|0.93|1|0.92|0.86|15|215|670; TOPep_Count=39	5.31594e+06	4.85324e+06	4.28925e+06	3.77573e+06	5.31594e+06	4.87762e+06	4.64515e+06	4.25869e+06	4	5	5	6
maker-scaffold0000021114-augustus-gene-0.60-mRNA-1	5	4	489.09	0.00930466	20.313	1.38304	0.467844	gi|391342472|ref|XP_003745544.1|;PREDICTED: myosin-2 essential light chain-like [Metaseiulus occidentalis];1.9E-90;271.552 protein AED:0.01 eAED:0.01 QI:1206|1|1|1|1|1|4|6242|156; TOPep_Count=9	3.9364e+06	3.71514e+06	2.80047e+06	2.73193e+06	3.9364e+06	3.7338e+06	3.03284e+06	3.08138e+06	2	3	3	3
maker-scaffold0000021014-augustus-gene-0.75-mRNA-1	6	6	505.29	0.00571517	22.4297	0.877801	-0.188033	gi|391335965|ref|XP_003742355.1|;PREDICTED: uncharacterized protein LOC100897883 [Metaseiulus occidentalis];7.45E-171;488.419 protein AED:0.02 eAED:0.02 QI:82|1|1|1|1|1|6|1376|309; TOPep_Count=22	5.82013e+06	5.71406e+06	6.59398e+06	6.54588e+06	5.82013e+06	5.74276e+06	7.14111e+06	7.38317e+06	5	6	7	7
maker-scaffold0000020761-augustus-gene-0.15-mRNA-1	6	6	358.71	0.00503245	22.9822	1.79202	0.841586	gi|391332333|ref|XP_003740590.1|;PREDICTED: GILT-like protein C02D5.2-like [Metaseiulus occidentalis];6.87E-42;152.525 protein AED:0.02 eAED:0.02 QI:455|1|1|1|0.66|0.57|7|117|213; TOPep_Count=11	1.48071e+07	1.42369e+07	8.40053e+06	7.80688e+06	1.48071e+07	1.43084e+07	9.09755e+06	8.80547e+06	5	5	4	4
maker-scaffold0000020729-augustus-gene-0.18-mRNA-1	4	4	226.29	0.357045	4.47277	1.0465	0.0655721	gi|391336115|ref|XP_003742428.1|;PREDICTED: SH3 domain-binding glutamic acid-rich protein homolog [Metaseiulus occidentalis];9.27E-74;232.261 protein AED:0.22 eAED:0.22 QI:2855|1|0.75|1|0.66|0.5|4|0|259; TOPep_Count=13	5.70706e+06	6.15018e+06	5.63752e+06	5.69286e+06	5.70706e+06	6.18107e+06	6.10528e+06	6.42105e+06	3	5	4	5
maker-scaffold0000020568-augustus-gene-0.28-mRNA-1	5	5	446.6	0.00773814	21.1136	2.35391	1.23506	gi|391331430|ref|XP_003740149.1|;PREDICTED: uncharacterized protein LOC100897145 [Metaseiulus occidentalis];1.59E-51;179.874 protein AED:0.09 eAED:0.09 QI:352|1|1|1|0.5|0.2|5|678|270; TOPep_Count=17	2.80318e+06	2.884e+06	1.29803e+06	1.11802e+06	2.80318e+06	2.89849e+06	1.40573e+06	1.26103e+06	4	4	2	4
maker-scaffold0000020567-augustus-gene-0.22-mRNA-1	13	13	927.6	0.0147748	18.3048	1.29126	0.368779	gi|391346404|ref|XP_003747464.1|;PREDICTED: glycogenin-1-like [Metaseiulus occidentalis];0;611.298 protein AED:0.54 eAED:0.54 QI:0|0.6|0.66|0.66|1|1|6|0|664; TOPep_Count=27	2.64394e+07	2.51853e+07	2.03878e+07	1.95923e+07	2.64394e+07	2.53118e+07	2.20795e+07	2.20983e+07	11	12	11	11
maker-scaffold0000020520-augustus-gene-0.32-mRNA-1	18	18	1327.52	0.00188151	27.2549	0.615589	-0.699961	gi|67083945|gb|AAY66907.1|;putative ATP synthase-like protein [Ixodes scapularis];1.23E-95;293.123 protein AED:0.04 eAED:0.04 QI:932|1|1|1|1|1|4|248|260; TOPep_Count=20	5.39534e+07	5.3518e+07	8.90958e+07	8.54872e+07	5.39534e+07	5.37868e+07	9.64884e+07	9.6422e+07	20	20	27	27
maker-scaffold0000020484-augustus-gene-0.59-mRNA-1	2	2	59.25	0.787535	1.0373	1.01622	0.0232085	gi|391341251|ref|XP_003744944.1|;PREDICTED: myosin light chain kinase, smooth muscle-like [Metaseiulus occidentalis];0;570.081 protein AED:0.11 eAED:0.11 QI:866|0.87|0.77|1|0.75|0.66|9|940|339; TOPep_Count=17	1.19896e+06	1.25131e+06	1.14335e+06	1.26782e+06	1.19896e+06	1.2576e+06	1.23822e+06	1.42999e+06	2	1	1	2
maker-scaffold0000020356-augustus-gene-0.40-mRNA-1	5	5	359.44	0.383302	4.16459	1.11542	0.157584	gi|241627382|ref|XP_002409851.1|;reductase, putative [Ixodes scapularis] >gi|215503258|gb|EEC12752.1| reductase, putative [Ixodes scapularis];1.82E-98;301.597 protein AED:0.22 eAED:0.31 QI:0|0.8|0.66|1|1|1|6|137|310; TOPep_Count=20	9.94352e+06	1.08414e+07	1.01709e+07	8.46333e+06	9.94352e+06	1.08959e+07	1.10148e+07	9.54588e+06	6	4	2	3
maker-scaffold0000020265-augustus-gene-0.19-mRNA-1	5	5	231.61	0.00027996	35.529	28.6078	4.83834	gi|557760182|ref|XP_005179814.1|;PREDICTED: annexin-B11-like isoform X2 [Musca domestica];7.04E-29;124.02 protein AED:0.34 eAED:0.34 QI:191|1|1|1|1|1|4|158|380; TOPep_Count=26	649804	639069	23776.2	21277	649804	642280	25749	23998.5	4	5	0	0
maker-scaffold0000020247-augustus-gene-0.52-mRNA-1	77	58	9185.63	0.000182287	37.3924	0.700166	-0.514231	gi|391335478|ref|XP_003742118.1|;PREDICTED: calcium-transporting ATPase sarcoplasmic/endoplasmic reticulum type-like [Metaseiulus occidentalis];0;1938.7 protein AED:0.11 eAED:0.11 QI:182|1|0.75|1|0.66|0.5|4|0|1028; TOPep_Count=50	5.18938e+08	5.17949e+08	7.43951e+08	7.36965e+08	5.18938e+08	5.20551e+08	8.05679e+08	8.31231e+08	95	92	115	113
maker-scaffold0000020188-augustus-gene-0.23-mRNA-1	8	8	912.81	0.0198012	17.0331	0.465383	-1.10351	gi|391338655|ref|XP_003743672.1|;PREDICTED: dehydrogenase/reductase SDR family member 4-like [Metaseiulus occidentalis];2.27E-143;415.231 protein AED:0.12 eAED:0.12 QI:489|1|1|1|1|1|6|30|270; TOPep_Count=15	1.03049e+07	9.08363e+06	2.26772e+07	1.89841e+07	1.03049e+07	9.12926e+06	2.45588e+07	2.14124e+07	9	6	10	8
maker-scaffold0000020145-augustus-gene-0.79-mRNA-1	4	4	314.25	0.00680257	21.6733	2.50684	1.32587	gi|391331721|ref|XP_003740291.1|;PREDICTED: ATP synthase subunit delta, mitochondrial-like [Metaseiulus occidentalis];4.8E-70;220.32 protein AED:0.06 eAED:0.06 QI:326|1|1|1|1|1|2|325|165; TOPep_Count=7	2.13601e+07	1.97777e+07	8.74498e+06	7.66526e+06	2.13601e+07	1.9877e+07	9.47058e+06	8.64574e+06	5	4	3	3
maker-scaffold0000020081-augustus-gene-0.25-mRNA-1	10	10	795.78	0.00139766	28.546	0.638323	-0.64764	gi|391336921|ref|XP_003742823.1|;PREDICTED: uncharacterized protein LOC100897778 [Metaseiulus occidentalis];1.35E-131;383.259 protein AED:0.01 eAED:0.01 QI:337|1|1|1|0.85|0.75|8|186|242; TOPep_Count=11	1.62688e+07	1.57327e+07	2.50336e+07	2.51e+07	1.62688e+07	1.58117e+07	2.71108e+07	2.83106e+07	8	7	8	13
maker-scaffold0000020043-augustus-gene-0.38-mRNA-1	7	3	468.19	0.0213881	16.6983	1.35252	0.435648	gi|391333703|ref|XP_003741250.1|;PREDICTED: ras-related protein Rab-2A-like [Metaseiulus occidentalis];6.98E-135;388.652 protein AED:0.15 eAED:0.15 QI:0|1|0.8|1|1|1|5|1189|207; TOPep_Count=14	5.89395e+06	5.74827e+06	4.11793e+06	4.48988e+06	5.89395e+06	5.77714e+06	4.45961e+06	5.06419e+06	3	3	2	3
maker-scaffold0000020009-augustus-gene-0.12-mRNA-1	2	2	156.35	0.302523	5.19242	0.970578	-0.0430835	gi|391344657|ref|XP_003746612.1|;PREDICTED: protein arginine N-methyltransferase 1-like [Metaseiulus occidentalis];0;526.554 protein AED:0.01 eAED:0.01 QI:0|1|1|1|1|1|2|392|284; TOPep_Count=18	752262	785753	793865	790773	752262	789700	859735	891922	1	1	2	2
maker-scaffold0000019947-augustus-gene-0.36-mRNA-1	7	7	602.07	0.000933499	30.2989	4.10217	2.03639	gi|391328190|ref|XP_003738573.1|;PREDICTED: phosphatidylethanolamine-binding protein homolog F40A3.3-like [Metaseiulus occidentalis];1.7E-80;250.751 protein AED:0.09 eAED:0.09 QI:146|1|1|1|1|1|3|430|212; TOPep_Count=14	2.12157e+07	1.96229e+07	5.06923e+06	4.88613e+06	2.12157e+07	1.97215e+07	5.48984e+06	5.51112e+06	9	9	4	3
maker-scaffold0000019941-augustus-gene-0.103-mRNA-1	2	2	88.32	0.00333367	24.7708	1.62992	0.704805	gi|91077326|ref|XP_974776.1|;PREDICTED: similar to GA19292-PA [Tribolium castaneum] >gi|270001668|gb|EEZ98115.1| hypothetical protein TcasGA2_TC000533 [Tribolium castaneum];1.03E-69;228.024 protein AED:0.10 eAED:0.10 QI:0|0|0|1|1|1|2|0|265; TOPep_Co	237581	251364	150262	149718	237581	252626	162730	168868	2	1	0	1
maker-scaffold0000019870-augustus-gene-0.35-mRNA-1	9	9	564.19	0.00194436	27.1122	1.63741	0.711417	gi|523582815|gb|AGQ50607.1|;heat shock protein 40 [Neoseiulus cucumeris];0;541.191 protein AED:0.04 eAED:0.04 QI:145|1|1|1|1|1|2|424|389; TOPep_Count=24	1.42468e+07	1.47676e+07	8.96895e+06	8.75068e+06	1.42468e+07	1.48417e+07	9.71314e+06	9.86999e+06	7	8	5	6
maker-scaffold0000019813-augustus-gene-0.21-mRNA-1	10	10	956.13	0.0020737	26.8325	1.40337	0.488897	gi|556108550|gb|ESO97202.1|;hypothetical protein LOTGIDRAFT_226791 [Lottia gigantea];7.59E-103;306.99 protein AED:0.12 eAED:0.12 QI:283|1|1|1|1|1|3|153|205; TOPep_Count=9	1.87032e+07	1.81347e+07	1.31154e+07	1.31342e+07	1.87032e+07	1.82258e+07	1.42036e+07	1.48142e+07	13	13	8	9
maker-scaffold0000019700-augustus-gene-0.102-mRNA-1	8	8	367.03	0.0228533	16.4105	1.35605	0.439407	gi|391341156|ref|XP_003744897.1|;PREDICTED: phosphoglucomutase-2 [Metaseiulus occidentalis];0;714.531 protein AED:0.08 eAED:0.08 QI:0|1|0.87|1|1|1|8|5459|508; TOPep_Count=31	3.47272e+06	3.8063e+06	2.66033e+06	2.7075e+06	3.47272e+06	3.82543e+06	2.88107e+06	3.05382e+06	5	5	7	6
maker-scaffold0000019700-augustus-gene-0.101-mRNA-1	2	2	62.19	0.602906	2.19751	1.06607	0.0923007	gi|391341156|ref|XP_003744897.1|;PREDICTED: phosphoglucomutase-2 [Metaseiulus occidentalis];7.92E-38;145.591 protein AED:0.52 eAED:0.52 QI:573|1|0.5|1|1|1|2|0|162; TOPep_Count=13	264875	226768	214854	246319	264875	227907	232681	277826	1	1	1	2
maker-scaffold0000019669-augustus-gene-0.41-mRNA-1	2	2	251.71	0.115407	9.37767	1.11756	0.160355	gi|391334055|ref|XP_003741424.1|;PREDICTED: synaptobrevin-like [Metaseiulus occidentalis];1E-38;135.576 protein AED:0.02 eAED:0.02 QI:473|1|1|1|1|1|2|1217|98; TOPep_Count=6	2.06135e+06	2.23793e+06	1.92634e+06	1.92067e+06	2.06135e+06	2.24917e+06	2.08617e+06	2.16635e+06	3	3	3	1
maker-scaffold0000019630-augustus-gene-0.142-mRNA-1	56	48	4488.72	0.0577008	12.3882	0.927919	-0.107929	gi|391345646|ref|XP_003747096.1|;PREDICTED: alpha-actinin, sarcomeric-like isoform 5 [Metaseiulus occidentalis];0;1663.66 protein AED:0.17 eAED:0.17 QI:0|0.77|0.8|0.9|0.66|0.7|10|1582|995; TOPep_Count=64	1.16742e+08	1.13837e+08	1.22513e+08	1.25977e+08	1.16742e+08	1.14409e+08	1.32678e+08	1.42091e+08	57	54	55	58
maker-scaffold0000019591-augustus-gene-0.20-mRNA-1	19	19	1518.04	0.00276847	25.5776	0.572214	-0.805372	gi|391339225|ref|XP_003743952.1|;PREDICTED: NADH-ubiquinone oxidoreductase 75 kDa subunit, mitochondrial-like [Metaseiulus occidentalis];0;1257.28 protein AED:0.05 eAED:0.05 QI:145|1|1|1|1|1|6|536|722; TOPep_Count=43	1.05422e+07	1.11801e+07	1.90228e+07	1.8939e+07	1.05422e+07	1.12362e+07	2.06012e+07	2.13615e+07	15	10	21	20
maker-scaffold0000019514-augustus-gene-0.43-mRNA-1	4	4	272.96	0.33147	4.79556	1.2502	0.32216	gi|391343040|ref|XP_003745823.1|;PREDICTED: charged multivesicular body protein 4b-like [Metaseiulus occidentalis];8.46E-97;293.123 protein AED:0.03 eAED:0.03 QI:344|1|1|1|0.5|0.4|5|922|223; TOPep_Count=13	1.10654e+06	1.51883e+06	994579	1.10538e+06	1.10654e+06	1.52646e+06	1.0771e+06	1.24677e+06	3	3	3	4
maker-scaffold0000019449-augustus-gene-0.24-mRNA-1 (+1)	13	13	965.14	0.00165441	27.8136	1.35197	0.435059	gi|391329038|ref|XP_003738984.1|;PREDICTED: neutral alpha-glucosidase AB [Metaseiulus occidentalis];0;1222.99 protein AED:0.05 eAED:0.05 QI:198|1|1|1|1|1|7|1066|697; TOPep_Count=38	8.97276e+06	8.95241e+06	6.54821e+06	6.71038e+06	8.97276e+06	8.99738e+06	7.09154e+06	7.56871e+06	8	9	9	10
maker-scaffold0000019294-augustus-gene-0.47-mRNA-1 (+1)	18	18	1576.87	0.00687085	21.6299	0.643825	-0.635259	gi|391326800|ref|XP_003737899.1|;PREDICTED: 2-oxoglutarate dehydrogenase, mitochondrial-like [Metaseiulus occidentalis];0;1614.36 protein AED:0.03 eAED:0.03 QI:238|0.83|0.71|1|1|1|7|1099|840; TOPep_Count=46	1.20648e+07	1.18443e+07	1.92262e+07	1.79099e+07	1.20648e+07	1.19038e+07	2.08214e+07	2.02008e+07	14	17	15	18
maker-scaffold0000019062-augustus-gene-0.34-mRNA-1	3	3	105.51	0.440288	3.56263	0.893893	-0.161826	gi|391326791|ref|XP_003737895.1|;PREDICTED: 40S ribosomal protein S6-like [Metaseiulus occidentalis];4.74E-160;463.766 protein AED:0.07 eAED:0.07 QI:194|1|0.75|1|1|1|4|0|339; TOPep_Count=21	1.07805e+06	1.13356e+06	1.1031e+06	1.37104e+06	1.07805e+06	1.13926e+06	1.19462e+06	1.54641e+06	1	1	2	3
maker-scaffold0000018991-augustus-gene-0.18-mRNA-1	17	17	1331.05	0.0199122	17.0088	0.70738	-0.499442	gi|391330608|ref|XP_003739749.1|;PREDICTED: fatty acid-binding protein, heart-like [Metaseiulus occidentalis];2.55E-65;205.682 protein AED:0.02 eAED:0.02 QI:542|1|1|1|1|1|2|185|132; TOPep_Count=12	9.64994e+07	8.91506e+07	1.3515e+08	1.27297e+08	9.64994e+07	8.95984e+07	1.46364e+08	1.4358e+08	23	21	23	24
maker-scaffold0000018950-augustus-gene-0.49-mRNA-1	28	28	2835.87	0.0129969	18.8616	1.37267	0.456983	gi|391328074|ref|XP_003738517.1|;PREDICTED: fructose-bisphosphate aldolase A-like [Metaseiulus occidentalis];0;695.271 protein AED:0.07 eAED:0.07 QI:831|1|1|1|0.75|0.6|5|666|363; TOPep_Count=24	1.84057e+08	1.97594e+08	1.37891e+08	1.40146e+08	1.84057e+08	1.98587e+08	1.49332e+08	1.58072e+08	37	37	32	37
maker-scaffold0000018856-augustus-gene-0.6-mRNA-1	4	3	187.38	0.798225	0.978745	1.01802	0.0257711	gi|391337264|ref|XP_003742990.1|;PREDICTED: probable phospholipid hydroperoxide glutathione peroxidase 6, mitochondrial-like [Metaseiulus occidentalis];3.29E-61;197.208 protein AED:0.03 eAED:0.03 QI:68|1|0.66|1|0.5|0.66|3|0|118; TOPep_Count=8	2.30722e+06	2.11151e+06	2.26098e+06	2.07951e+06	2.30722e+06	2.12211e+06	2.44858e+06	2.34551e+06	3	2	1	2
maker-scaffold0000018838-augustus-gene-0.4-mRNA-1	3	3	333.16	0.00014583	38.3615	48.7813	5.60826	NoBlastResult protein AED:0.05 eAED:0.10 QI:270|0.66|0.75|1|1|1|4|0|386; TOPep_Count=7	1.54315e+07	1.69438e+07	330437	333247	1.54315e+07	1.70289e+07	357854	375873	3	5	0	0
maker-scaffold0000018723-augustus-gene-0.43-mRNA-1	14	14	976.33	0.00364718	24.3804	1.16043	0.214657	gi|391330340|ref|XP_003739621.1|;PREDICTED: NADP-dependent malic enzyme-like [Metaseiulus occidentalis];0;1004.2 protein AED:0.13 eAED:0.13 QI:0|0.57|0.5|0.75|1|1|8|1095|726; TOPep_Count=43	2.01337e+07	1.97935e+07	1.71533e+07	1.7254e+07	2.01337e+07	1.98929e+07	1.85766e+07	1.9461e+07	16	16	12	11
maker-scaffold0000018689-augustus-gene-0.26-mRNA-1	6	6	586.79	0.152886	8.15633	0.923992	-0.114047	NoBlastResult protein AED:0.16 eAED:0.16 QI:0|0.75|0.8|0.8|0.5|0.4|5|378|180; TOPep_Count=11	3.66279e+06	3.41419e+06	3.84373e+06	3.81541e+06	3.66279e+06	3.43134e+06	4.16266e+06	4.30344e+06	5	6	5	5
maker-scaffold0000018604-augustus-gene-0.30-mRNA-1	24	10	1878.41	0.0164979	17.8257	0.884918	-0.176385	gi|391336485|ref|XP_003742610.1|;PREDICTED: arginine kinase-like [Metaseiulus occidentalis];0;639.417 protein AED:0.23 eAED:0.23 QI:295|1|1|1|0.83|0.85|7|892|397; TOPep_Count=25	2.15777e+07	2.19407e+07	2.49216e+07	2.42563e+07	2.15777e+07	2.20509e+07	2.69895e+07	2.7359e+07	10	9	12	13
maker-scaffold0000018586-augustus-gene-0.9-mRNA-1	6	6	331.28	0.708305	1.4978	1.03741	0.0529923	gi|391329401|ref|XP_003739163.1|;PREDICTED: LOW QUALITY PROTEIN: spectrin beta chain, brain 1-like [Metaseiulus occidentalis];0;4506.82 protein AED:0.04 eAED:0.04 QI:372|0.90|0.75|1|1|1|12|0|2992; TOPep_Count=212	2.44907e+06	2.23474e+06	2.43098e+06	2.0839e+06	2.44907e+06	2.24596e+06	2.63269e+06	2.35046e+06	3	4	2	2
maker-scaffold0000018555-augustus-gene-0.48-mRNA-1	2	2	168.32	0.562719	2.49708	0.912107	-0.132724	gi|391334094|ref|XP_003741443.1|;PREDICTED: histone deacetylase complex subunit SAP18-like isoform 2 [Metaseiulus occidentalis];2.99E-71;221.476 protein AED:0.31 eAED:0.31 QI:0|0|0|0.75|1|1|4|0|135; TOPep_Count=11	386764	286542	367133	371055	386764	287981	397595	418517	1	2	1	1
maker-scaffold0000018555-augustus-gene-0.47-mRNA-1	3	3	105.12	0.122234	9.12808	1.40608	0.491681	gi|391334090|ref|XP_003741441.1|;PREDICTED: cullin-associated NEDD8-dissociated protein 1-like [Metaseiulus occidentalis];0;1622.83 protein AED:0.05 eAED:0.05 QI:0|1|1|1|0.5|0.33|3|950|989; TOPep_Count=54	544203	421166	340614	345952	544203	423281	368876	390203	2	3	1	1
maker-scaffold0000018540-augustus-gene-0.72-mRNA-1 (+2)	13	12	610.72	0.0217343	16.6285	1.10838	0.148456	gi|391325487|ref|XP_003737265.1|;PREDICTED: atlastin-2-like [Metaseiulus occidentalis];0;742.651 protein AED:0.03 eAED:0.03 QI:738|1|1|1|0.85|0.87|8|2983|564; TOPep_Count=31	1.01802e+07	1.01514e+07	9.03072e+06	9.31273e+06	1.01802e+07	1.02024e+07	9.78003e+06	1.05039e+07	7	8	7	9
maker-scaffold0000018539-augustus-gene-0.59-mRNA-1	7	7	577.85	0.929835	0.315939	0.991539	-0.012258	gi|546679687|gb|ERL90114.1|;hypothetical protein D910_07468 [Dendroctonus ponderosae];4.38E-40;140.584 protein AED:0.14 eAED:0.14 QI:0|0|0|0.75|1|1|4|0|115; TOPep_Count=8	2.04769e+07	1.64256e+07	1.97707e+07	1.74466e+07	2.04769e+07	1.65081e+07	2.14112e+07	1.96783e+07	8	8	6	7
maker-scaffold0000018539-augustus-gene-0.58-mRNA-1	48	45	3915.92	0.0021124	26.7522	2.64958	1.40576	gi|391342978|ref|XP_003745792.1|;PREDICTED: endoplasmin-like [Metaseiulus occidentalis];0;1331.24 protein AED:0.00 eAED:0.00 QI:801|1|1|1|1|1|3|372|789; TOPep_Count=54	2.03353e+08	1.88784e+08	7.58552e+07	7.21445e+07	2.03353e+08	1.89732e+08	8.21492e+07	8.13726e+07	56	59	34	39
maker-scaffold0000018467-augustus-gene-0.31-mRNA-1	112	112	7673.36	0.0014917	28.2632	1.24386	0.314819	gi|391348043|ref|XP_003748261.1|;PREDICTED: LOW QUALITY PROTEIN: microtubule-actin cross-linking factor 1-like [Metaseiulus occidentalis];0;6712.09 protein AED:0.04 eAED:0.08 QI:0|0.70|0.68|0.90|0.93|0.90|32|122|8641; TOPep_Count=613	8.89473e+07	8.93998e+07	7.22682e+07	7.11143e+07	8.89473e+07	8.98489e+07	7.82646e+07	8.02106e+07	104	105	81	82
maker-scaffold0000018429-augustus-gene-0.31-mRNA-1	4	4	241.53	0.00143703	28.4253	2.29956	1.20136	gi|391339877|ref|XP_003744273.1|;PREDICTED: mesencephalic astrocyte-derived neurotrophic factor homolog [Metaseiulus occidentalis];4.97E-85;259.225 protein AED:0.02 eAED:0.02 QI:443|1|1|1|1|1|3|634|171; TOPep_Count=9	5.63623e+06	5.99302e+06	2.50972e+06	2.54744e+06	5.63623e+06	6.02313e+06	2.71796e+06	2.87329e+06	4	3	3	4
maker-scaffold0000018399-augustus-gene-0.33-mRNA-1	12	12	881.99	0.0387814	14.1138	0.809671	-0.304593	gi|391336452|ref|XP_003742594.1|;PREDICTED: adenosylhomocysteinase-like [Metaseiulus occidentalis];0;801.971 protein AED:0.01 eAED:0.01 QI:1520|1|1|1|0.66|0.5|4|105|436; TOPep_Count=25	2.73442e+07	2.61284e+07	3.42162e+07	3.18262e+07	2.73442e+07	2.62597e+07	3.70552e+07	3.58972e+07	12	9	11	11
maker-scaffold0000018359-augustus-gene-0.81-mRNA-1	5	5	403.08	0.335972	4.73697	1.03381	0.0479699	gi|391347745|ref|XP_003748115.1|;PREDICTED: excitatory amino acid transporter 2-like [Metaseiulus occidentalis];0;845.499 protein AED:0.05 eAED:0.05 QI:394|1|1|1|0.71|0.62|8|1145|487; TOPep_Count=17	1.05174e+07	1.01781e+07	1.02182e+07	9.80046e+06	1.05174e+07	1.02293e+07	1.10661e+07	1.10541e+07	5	6	6	5
maker-scaffold0000018359-augustus-gene-0.80-mRNA-1	3	3	113.39	0.530266	2.75507	0.915628	-0.127166	gi|391342707|ref|XP_003745657.1|;PREDICTED: translational activator GCN1 [Metaseiulus occidentalis];0;3614.31 protein AED:0.04 eAED:0.04 QI:111|1|1|1|0.76|0.80|26|250|2670; TOPep_Count=160	468618	415296	528890	436473	468618	417382	572774	492303	1	1	0	3
maker-scaffold0000018351-augustus-gene-0.31-mRNA-1	4	4	282.15	0.0774455	11.11	0.785916	-0.347553	gi|391347611|ref|XP_003748053.1|;PREDICTED: dynamin-like 120 kDa protein, mitochondrial-like [Metaseiulus occidentalis];0;1282.32 protein AED:0.10 eAED:0.10 QI:46|0.85|0.75|1|1|1|8|691|743; TOPep_Count=49	762952	807930	1.06396e+06	934830	762952	811988	1.15224e+06	1.0544e+06	1	0	4	2
maker-scaffold0000018287-augustus-gene-0.54-mRNA-1	2	2	59.91	0.0108707	19.6374	0.18159	-2.46124	gi|391340049|ref|XP_003744358.1|;PREDICTED: hydroxyacid oxidase 1-like [Metaseiulus occidentalis];0;567.77 protein AED:0.09 eAED:0.09 QI:212|1|1|1|0.85|0.75|8|1524|379; TOPep_Count=22	79413.7	56378.5	395388	352406	79413.7	56661.7	428195	397482	0	0	2	1
maker-scaffold0000018202-augustus-gene-0.56-mRNA-1	5	5	294.69	0.164666	7.83396	1.05365	0.0754002	gi|391330987|ref|XP_003739932.1|;PREDICTED: UV excision repair protein RAD23 homolog B-like [Metaseiulus occidentalis];1.42E-137;405.986 protein AED:0.10 eAED:0.10 QI:526|1|1|1|0.66|0.5|4|83|340; TOPep_Count=19	2.53852e+06	2.43151e+06	2.33222e+06	2.38473e+06	2.53852e+06	2.44372e+06	2.52573e+06	2.68976e+06	5	4	5	4
maker-scaffold0000018153-augustus-gene-0.40-mRNA-1	2	2	58.75	0.00108697	29.6378	8.36971	3.06518	gi|557779662|ref|XP_005189456.1|;PREDICTED: major heat shock 70 kDa protein Ab-like [Musca domestica];3.18E-23;103.219 protein AED:0.27 eAED:0.27 QI:0|1|0.5|1|0|0.5|2|0|115; TOPep_Count=11	694363	656215	75508.3	85856.7	694363	659511	81773.5	96838.7	2	3	0	0
maker-scaffold0000018101-augustus-gene-0.70-mRNA-1 (+1)	8	8	521.16	0.155133	8.09297	1.15351	0.206034	gi|391347603|ref|XP_003748049.1|;PREDICTED: leucine--tRNA ligase, cytoplasmic isoform 2 [Metaseiulus occidentalis];0;1714.89 protein AED:0.05 eAED:0.05 QI:185|1|1|1|0.9|0.81|11|87|1185; TOPep_Count=69	6.04584e+06	5.54919e+06	5.26493e+06	4.78699e+06	6.04584e+06	5.57706e+06	5.70178e+06	5.39931e+06	4	10	7	8
maker-scaffold0000018028-augustus-gene-0.15-mRNA-1	2	2	171.01	0.287848	5.40837	0.893402	-0.162619	gi|391334278|ref|XP_003741532.1|;PREDICTED: lysozyme 2-like [Metaseiulus occidentalis];1.23E-80;245.358 protein AED:0.39 eAED:0.39 QI:0|1|0.66|1|0|0|3|202|135; TOPep_Count=8	668657	572736	679471	710042	668657	575613	735849	800864	2	1	1	1
maker-scaffold0000017974-augustus-gene-0.16-mRNA-1	2	2	72.63	0.173109	7.61681	1.1069	0.146531	gi|391333712|ref|XP_003741254.1|;PREDICTED: 60S acidic ribosomal protein P1-like [Metaseiulus occidentalis];4.21E-34;124.405 protein AED:0.11 eAED:0.11 QI:333|1|0.5|1|1|1|2|0|110; TOPep_Count=4	1.22063e+07	1.17364e+07	1.13033e+07	1.03271e+07	1.22063e+07	1.17954e+07	1.22411e+07	1.1648e+07	2	3	3	3
maker-scaffold0000017974-augustus-gene-0.15-mRNA-1	5	5	355.25	0.0628453	12.0173	1.45257	0.538611	gi|391333800|ref|XP_003741298.1|;PREDICTED: uncharacterized protein KIAA0090 homolog [Metaseiulus occidentalis];0;1205.66 protein AED:0.03 eAED:0.03 QI:254|0.90|0.91|1|1|1|12|384|870; TOPep_Count=46	1.59302e+06	1.52444e+06	1.17684e+06	969324	1.59302e+06	1.53209e+06	1.27449e+06	1.09331e+06	5	2	3	0
maker-scaffold0000017933-augustus-gene-0.6-mRNA-1 (+1)	7	5	348.41	0.084402	10.7365	0.562184	-0.830885	gi|391336370|ref|XP_003742554.1|;PREDICTED: hydroxysteroid dehydrogenase-like protein 2-like [Metaseiulus occidentalis];2.79E-109;331.643 protein AED:0.08 eAED:0.08 QI:216|1|0.8|1|0.75|0.6|5|0|227; TOPep_Count=19	6.3762e+06	8.19398e+06	1.46005e+07	1.13166e+07	6.3762e+06	8.23514e+06	1.5812e+07	1.27641e+07	1	3	4	4
maker-scaffold0000017924-augustus-gene-0.14-mRNA-1	2	2	136.62	0.998859	0.00495725	1.00041	0.000590854	gi|391347386|ref|XP_003747944.1|;PREDICTED: thioredoxin-like [Metaseiulus occidentalis];1.2E-63;199.519 protein AED:0.04 eAED:0.04 QI:259|1|1|1|1|1|3|678|107; TOPep_Count=9	1.93004e+06	1.74449e+06	1.91758e+06	1.75544e+06	1.93004e+06	1.75326e+06	2.07669e+06	1.97999e+06	1	2	3	3
maker-scaffold0000017916-augustus-gene-0.40-mRNA-1	5	5	129.08	0.035247	14.5288	0.681405	-0.553415	gi|391326275|ref|XP_003737643.1|;PREDICTED: protein KIAA0664 homolog [Metaseiulus occidentalis];0;1760.73 protein AED:0.04 eAED:0.04 QI:339|1|1|1|1|1|10|1713|1363; TOPep_Count=80	971199	944856	1.5073e+06	1.30461e+06	971199	949602	1.63237e+06	1.47149e+06	3	3	3	2
maker-scaffold0000017834-augustus-gene-0.21-mRNA-1	2	2	101.92	0.0269355	15.6967	0.906701	-0.141302	gi|91083563|ref|XP_967259.1|;PREDICTED: similar to GA19416-PA [Tribolium castaneum] >gi|270006854|gb|EFA03302.1| hypothetical protein TcasGA2_TC013243 [Tribolium castaneum];2.39E-49;166.777 protein AED:0.15 eAED:0.15 QI:103|1|1|1|1|1|3|32|130; TOPep	1.40412e+06	1.38776e+06	1.56315e+06	1.51601e+06	1.40412e+06	1.39473e+06	1.69285e+06	1.70993e+06	2	2	2	2
maker-scaffold0000017815-augustus-gene-0.18-mRNA-1	10	10	692.8	0.066621	11.7639	1.09453	0.130313	gi|391342402|ref|XP_003745509.1|;PREDICTED: eukaryotic translation initiation factor 3 subunit B-like [Metaseiulus occidentalis];0;897.116 protein AED:0.11 eAED:0.11 QI:44|1|1|1|1|1|7|138|519; TOPep_Count=31	6.96513e+06	7.04817e+06	6.24848e+06	6.55452e+06	6.96513e+06	7.08357e+06	6.76694e+06	7.39292e+06	7	7	8	9
maker-scaffold0000017804-augustus-gene-0.49-mRNA-1	6	6	623	0.00314885	25.0185	0.530293	-0.915137	gi|391328511|ref|XP_003738732.1|;PREDICTED: uncharacterized protein LOC100899451 [Metaseiulus occidentalis];0.00000337;53.9138 protein AED:0.23 eAED:0.23 QI:221|1|1|1|0.8|0.66|6|28|179; TOPep_Count=12	5.12512e+06	4.95344e+06	9.80042e+06	9.20522e+06	5.12512e+06	4.97833e+06	1.06136e+07	1.03827e+07	3	4	7	7
maker-scaffold0000017804-augustus-gene-0.48-mRNA-1	9	9	731.38	0.00221827	26.5399	0.734258	-0.445642	gi|391328511|ref|XP_003738732.1|;PREDICTED: uncharacterized protein LOC100899451 [Metaseiulus occidentalis];0.000000000000323;73.9442 protein AED:0.02 eAED:0.02 QI:279|1|0.8|1|1|1|5|0|179; TOPep_Count=15	1.97581e+07	2.00795e+07	2.67986e+07	2.7457e+07	1.97581e+07	2.01803e+07	2.90222e+07	3.0969e+07	10	10	11	11
maker-scaffold0000017802-augustus-gene-0.47-mRNA-1	5	5	93.37	0.0688637	11.6201	1.22648	0.294523	gi|391346040|ref|XP_003747288.1|;PREDICTED: uncharacterized protein LOC100898800 isoform 1 [Metaseiulus occidentalis] >gi|391346042|ref|XP_003747289.1| PREDICTED: uncharacterized protein LOC100898800 isoform 2 [Metaseiulus occidentalis];1.71E-67;211	4.10243e+06	4.53645e+06	3.61079e+06	3.43286e+06	4.10243e+06	4.55924e+06	3.91039e+06	3.87196e+06	2	4	2	4
maker-scaffold0000017743-augustus-gene-0.20-mRNA-1	4	4	157.82	0.0365081	14.3761	0.707931	-0.49832	gi|391336611|ref|XP_003742672.1|;PREDICTED: 60S ribosomal protein L15-like [Metaseiulus occidentalis];6.59E-111;327.02 protein AED:0.02 eAED:0.02 QI:2152|1|0.5|1|1|1|2|0|191; TOPep_Count=12	1.63087e+06	1.85492e+06	2.40624e+06	2.51767e+06	1.63087e+06	1.86423e+06	2.60589e+06	2.83971e+06	3	3	3	3
maker-scaffold0000017713-augustus-gene-0.8-mRNA-1 (+1)	9	8	514.96	0.0139064	18.5679	1.13819	0.186746	gi|391330486|ref|XP_003739691.1|;PREDICTED: muscle M-line assembly protein unc-89-like [Metaseiulus occidentalis];3.34E-147;465.692 protein AED:0.12 eAED:0.12 QI:135|1|0.8|1|0.5|0.6|5|0|301; TOPep_Count=22	7.66219e+06	7.52909e+06	6.75818e+06	6.58865e+06	7.66219e+06	7.56691e+06	7.31893e+06	7.43141e+06	7	5	7	7
maker-scaffold0000017634-augustus-gene-0.11-mRNA-1	10	10	415.53	0.975657	0.107028	0.997288	-0.00391821	gi|391345875|ref|XP_003747208.1|;PREDICTED: papilin-like [Metaseiulus occidentalis];4.56E-173;548.895 protein AED:0.01 eAED:0.01 QI:353|1|0.85|1|1|1|7|0|490; TOPep_Count=33	6.50372e+06	6.34686e+06	6.13905e+06	6.74648e+06	6.50372e+06	6.37874e+06	6.64843e+06	7.60943e+06	6	7	10	8
maker-scaffold0000017519-augustus-gene-0.16-mRNA-1	2	2	176.46	0.293634	5.32194	0.838251	-0.254546	gi|391333366|ref|XP_003741087.1|;PREDICTED: lysosome-associated membrane glycoprotein 1-like [Metaseiulus occidentalis];6.17E-36;140.584 protein AED:0.05 eAED:0.05 QI:138|0.5|1|1|0.5|0.66|3|1885|294; TOPep_Count=13	2.34883e+06	2.72823e+06	2.73155e+06	3.32519e+06	2.34883e+06	2.74194e+06	2.9582e+06	3.75051e+06	1	1	2	2
maker-scaffold0000017481-augustus-gene-0.74-mRNA-1	3	3	112.33	0.121531	9.15314	1.21277	0.278312	gi|391333358|ref|XP_003741083.1|;PREDICTED: glutathione peroxidase-like [Metaseiulus occidentalis];6.75E-52;173.326 protein AED:0.04 eAED:0.04 QI:107|1|1|1|1|1|3|860|112; TOPep_Count=7	1.42242e+06	1.45008e+06	1.09605e+06	1.27248e+06	1.42242e+06	1.45736e+06	1.187e+06	1.43524e+06	2	3	2	3
maker-scaffold0000017481-augustus-gene-0.71-mRNA-1	2	2	205.69	0.00485847	23.135	1.28187	0.35825	gi|391326844|ref|XP_003737920.1|;PREDICTED: ornithine aminotransferase, mitochondrial-like [Metaseiulus occidentalis];0;727.628 protein AED:0.14 eAED:0.14 QI:272|1|1|1|0.75|0.66|9|109|431; TOPep_Count=28	1.5019e+06	1.50846e+06	1.19445e+06	1.15396e+06	1.5019e+06	1.51604e+06	1.29356e+06	1.30156e+06	2	2	1	1
maker-scaffold0000017456-augustus-gene-0.70-mRNA-1 (+1)	17	16	1109.51	0.582473	2.34724	1.06582	0.0919613	gi|391340958|ref|XP_003744800.1|;PREDICTED: multifunctional protein ADE2-like [Metaseiulus occidentalis];0;754.592 protein AED:0.06 eAED:0.06 QI:145|0.83|0.85|1|0.83|0.85|7|87|443; TOPep_Count=25	4.06248e+07	3.71626e+07	3.98805e+07	3.31033e+07	4.06248e+07	3.73493e+07	4.31895e+07	3.73375e+07	19	19	20	18
maker-scaffold0000017436-augustus-gene-0.16-mRNA-1	3	3	88.9	0.00617032	22.0969	0.787429	-0.344777	gi|391337372|ref|XP_003743043.1|;PREDICTED: LOW QUALITY PROTEIN: U2 small nuclear ribonucleoprotein B''-like [Metaseiulus occidentalis];3.13E-108;322.013 protein AED:0.06 eAED:0.06 QI:221|1|1|1|1|1|3|544|226; TOPep_Count=11	1.82751e+06	1.85726e+06	2.3796e+06	2.29989e+06	1.82751e+06	1.86659e+06	2.57705e+06	2.59408e+06	2	2	3	2
maker-scaffold0000017160-augustus-gene-0.21-mRNA-1	4	4	152.17	0.0385249	14.1426	0.316558	-1.65946	gi|391345002|ref|XP_003746782.1|;PREDICTED: complement component 1 Q subcomponent-binding protein, mitochondrial-like [Metaseiulus occidentalis];4.81E-67;215.312 protein AED:0.01 eAED:0.01 QI:335|1|1|1|1|1|2|1024|158; TOPep_Count=2	3.86664e+06	2.78956e+06	1.22377e+07	8.78913e+06	3.86664e+06	2.80358e+06	1.32531e+07	9.91336e+06	4	5	4	4
maker-scaffold0000016986-augustus-gene-0.60-mRNA-1	3	3	160.48	0.0621018	12.069	1.28818	0.365333	gi|391343438|ref|XP_003746017.1|;PREDICTED: nuclear protein localization protein 4 homolog [Metaseiulus occidentalis];0;846.655 protein AED:0.02 eAED:0.02 QI:671|0.8|0.66|1|0.6|0.66|6|0|620; TOPep_Count=38	1.08607e+06	1.09551e+06	903138	790398	1.08607e+06	1.10101e+06	978075	891499	4	2	2	1
maker-scaffold0000016981-augustus-gene-0.3-mRNA-1	3	3	117.75	0.101522	9.9344	0.77177	-0.373757	gi|391327332|ref|XP_003738157.1|;PREDICTED: aminomethyltransferase, mitochondrial-like [Metaseiulus occidentalis];5.1E-93;289.271 protein AED:0.00 eAED:0.00 QI:94|1|0.66|1|1|0.66|3|0|211; TOPep_Count=12	1.80854e+06	1.55417e+06	2.2846e+06	2.07253e+06	1.80854e+06	1.56197e+06	2.47416e+06	2.33763e+06	1	3	3	3
maker-scaffold0000016859-augustus-gene-0.38-mRNA-1	4	4	222.92	0.00258582	25.874	2.5166	1.33148	gi|391346828|ref|XP_003747670.1|;PREDICTED: uncharacterized protein LOC100897648 [Metaseiulus occidentalis];6.14E-67;213.386 protein AED:0.15 eAED:0.15 QI:0|0.66|0.25|0.75|0.66|0.75|4|0|229; TOPep_Count=14	4.54933e+06	4.42202e+06	1.7025e+06	1.86237e+06	4.54933e+06	4.44424e+06	1.84376e+06	2.10059e+06	4	3	2	2
maker-scaffold0000016765-augustus-gene-0.40-mRNA-1	6	6	206.16	0.0043765	23.5887	1.39675	0.482072	gi|391348209|ref|XP_003748342.1|;PREDICTED: trans-1,2-dihydrobenzene-1,2-diol dehydrogenase-like [Metaseiulus occidentalis];7.23E-162;467.233 protein AED:0.28 eAED:0.28 QI:0|0.71|0.75|0.87|0.71|0.62|8|1312|338; TOPep_Count=20	4.16594e+06	3.99763e+06	2.94612e+06	2.89858e+06	4.16594e+06	4.01772e+06	3.19057e+06	3.26934e+06	5	5	3	5
maker-scaffold0000016488-augustus-gene-0.29-mRNA-1	5	5	358.62	0.00677148	21.6932	0.771663	-0.373958	gi|391334558|ref|XP_003741670.1|;PREDICTED: phosphoglucomutase-1-like [Metaseiulus occidentalis];0;678.322 protein AED:0.07 eAED:0.07 QI:131|0.90|0.91|1|0.27|0.33|12|681|453; TOPep_Count=24	2.66136e+06	2.54956e+06	3.37651e+06	3.37635e+06	2.66136e+06	2.56237e+06	3.65667e+06	3.80822e+06	4	4	5	6
maker-scaffold0000016483-augustus-gene-0.36-mRNA-1 (+1)	3	3	87.81	0.989518	0.0457621	0.998334	-0.00240572	gi|391338267|ref|XP_003743481.1|;PREDICTED: guanine nucleotide-binding protein G(s) subunit alpha-like [Metaseiulus occidentalis];0;773.081 protein AED:0.15 eAED:0.15 QI:472|1|1|1|0.87|1|9|101|378; TOPep_Count=21	2.40346e+06	2.57678e+06	2.28184e+06	2.70672e+06	2.40346e+06	2.58973e+06	2.47117e+06	3.05294e+06	3	3	3	3
maker-scaffold0000016316-augustus-gene-0.27-mRNA-1	4	4	288.41	0.00487549	23.1198	1.41676	0.502591	gi|391347181|ref|XP_003747843.1|;PREDICTED: uncharacterized protein LOC100899344 [Metaseiulus occidentalis];9.6E-30;122.479 protein AED:0.14 eAED:0.14 QI:63|0.5|0.6|0.8|0.5|0.4|5|404|334; TOPep_Count=17	1.07804e+06	1.12198e+06	787319	765541	1.07804e+06	1.12762e+06	852645	863463	4	4	4	4
maker-scaffold0000016266-augustus-gene-0.53-mRNA-1	3	3	104.99	0.0894698	10.4832	1.4603	0.546269	gi|391342438|ref|XP_003745527.1|;PREDICTED: NADH-cytochrome b5 reductase 2-like [Metaseiulus occidentalis];3.78E-104;314.694 protein AED:0.01 eAED:0.01 QI:405|1|1|1|1|1|2|966|221; TOPep_Count=11	4.40615e+06	4.95272e+06	2.85938e+06	3.54947e+06	4.40615e+06	4.9776e+06	3.09663e+06	4.00349e+06	1	3	1	1
maker-scaffold0000016266-augustus-gene-0.52-mRNA-1	3	3	140.2	0.00308396	25.1089	0.738566	-0.437201	gi|241122586|ref|XP_002403590.1|;NADH:ubiquinone oxidoreductase, NDUFC2/B14.5B subunit, putative [Ixodes scapularis] >gi|215493480|gb|EEC03121.1| NADH:ubiquinone oxidoreductase, NDUFC2/B14.5B subunit, putative [Ixodes scapularis];2.03E-21;92.8189 pr	1.60223e+06	1.56305e+06	2.16742e+06	2.1183e+06	1.60223e+06	1.57091e+06	2.34725e+06	2.38926e+06	1	2	3	3
maker-scaffold0000016149-augustus-gene-0.24-mRNA-1 (+1)	20	20	1351.2	0.0238934	16.2172	0.789315	-0.341328	gi|391327351|ref|XP_003738165.1|;PREDICTED: moesin/ezrin/radixin homolog 1-like [Metaseiulus occidentalis];0;943.725 protein AED:0.10 eAED:0.10 QI:0|1|0.87|1|1|1|8|1918|543; TOPep_Count=34	2.63108e+07	2.54989e+07	3.39253e+07	3.17137e+07	2.63108e+07	2.5627e+07	3.67402e+07	3.57702e+07	23	22	27	27
maker-scaffold0000016146-augustus-gene-0.37-mRNA-1	9	9	472.14	0.00124655	29.0429	1.94622	0.960672	gi|391326518|ref|XP_003737761.1|;PREDICTED: dolichyl-diphosphooligosaccharide--protein glycosyltransferase subunit STT3B-like [Metaseiulus occidentalis];0;1344.72 protein AED:0.02 eAED:0.02 QI:0|0|0|1|1|1|2|0|755; TOPep_Count=38	8.80053e+06	9.18487e+06	4.66604e+06	4.57518e+06	8.80053e+06	9.23101e+06	5.0532e+06	5.16039e+06	9	9	8	11
maker-scaffold0000016102-augustus-gene-0.27-mRNA-1 (+1)	60	45	6127.61	0.184723	7.33479	0.980171	-0.0288948	gi|391326081|ref|XP_003737553.1|;PREDICTED: sodium/potassium-transporting ATPase subunit alpha-like [Metaseiulus occidentalis];0;2070.82 protein AED:0.11 eAED:0.11 QI:0|0.92|0.85|0.92|0.84|0.85|14|553|1066; TOPep_Count=57	2.79349e+08	2.8501e+08	2.87587e+08	2.88189e+08	2.79349e+08	2.86441e+08	3.11449e+08	3.25052e+08	63	63	66	68
maker-scaffold0000016098-augustus-gene-0.73-mRNA-1	12	10	1004.22	0.130105	8.85707	1.01813	0.0259286	gi|391347869|ref|XP_003748176.1|;PREDICTED: peroxiredoxin 1-like [Metaseiulus occidentalis];2.13E-115;341.658 protein AED:0.19 eAED:0.19 QI:0|0.66|0.5|1|1|0.75|4|0|199; TOPep_Count=14	4.73588e+07	4.80155e+07	4.67397e+07	4.69358e+07	4.73588e+07	4.82567e+07	5.06178e+07	5.29394e+07	14	13	13	12
maker-scaffold0000016088-augustus-gene-0.23-mRNA-1	2	2	66.34	0.129972	8.86152	1.19817	0.260836	gi|391335425|ref|XP_003742094.1|;PREDICTED: ADP-ribosylation factor GTPase-activating protein 2-like [Metaseiulus occidentalis];6.01E-123;382.874 protein AED:0.02 eAED:0.02 QI:0|1|1|1|0.66|0.7|10|5550|490; TOPep_Count=29	630809	582859	537438	475494	630809	585787	582031	536315	1	1	0	1
maker-scaffold0000016081-augustus-gene-0.44-mRNA-1	2	2	200.75	0.122795	9.1082	0.917023	-0.12497	gi|391342932|ref|XP_003745769.1|;PREDICTED: ATPase inhibitor, mitochondrial-like [Metaseiulus occidentalis];1.9E-30;115.161 protein AED:0.00 eAED:0.00 QI:326|1|1|1|0.6|0.5|6|131|111; TOPep_Count=9	2.06548e+06	2.20962e+06	2.3334e+06	2.32853e+06	2.06548e+06	2.22072e+06	2.52701e+06	2.62638e+06	2	1	1	2
maker-scaffold0000016050-augustus-gene-0.61-mRNA-1 (+1)	7	7	591.23	0.0115674	19.3677	1.72851	0.789532	gi|391338718|ref|XP_003743702.1|;PREDICTED: coatomer subunit gamma-2-like isoform 1 [Metaseiulus occidentalis];0;1330.08 protein AED:0.06 eAED:0.06 QI:430|0.8|0.66|1|1|1|6|0|822; TOPep_Count=42	5.96006e+06	5.47769e+06	3.44666e+06	3.17044e+06	5.96006e+06	5.50521e+06	3.73264e+06	3.57598e+06	8	7	5	4
maker-scaffold0000016046-augustus-gene-0.54-mRNA-1	2	2	89.84	0.0581717	12.3529	1.49475	0.579904	gi|391327278|ref|XP_003738130.1|;PREDICTED: 3-ketodihydrosphingosine reductase-like [Metaseiulus occidentalis];9.34E-139;408.297 protein AED:0.09 eAED:0.09 QI:355|1|1|1|0.85|0.75|8|48|332; TOPep_Count=18	286595	284962	171619	210757	286595	286394	185859	237716	0	1	1	0
maker-scaffold0000015972-augustus-gene-0.41-mRNA-1	4	4	153.06	0.112898	9.47312	1.15468	0.207494	gi|391344809|ref|XP_003746687.1|;PREDICTED: metallo-beta-lactamase domain-containing protein 1-like [Metaseiulus occidentalis];1.66E-67;217.238 protein AED:0.16 eAED:0.16 QI:0|0|0|1|1|1|3|0|190; TOPep_Count=10	9.6614e+06	9.16467e+06	8.52817e+06	7.77596e+06	9.6614e+06	9.21071e+06	9.23579e+06	8.7706e+06	3	3	4	4
maker-scaffold0000015952-augustus-gene-0.17-mRNA-1	3	3	92.52	0.21483	6.67906	1.23811	0.308136	gi|391330110|ref|XP_003739507.1|;PREDICTED: uncharacterized protein C22orf25-like [Metaseiulus occidentalis];1.21E-132;388.267 protein AED:0.05 eAED:0.05 QI:1117|1|1|1|0.8|0.66|6|107|274; TOPep_Count=18	1.01138e+06	826972	787086	697723	1.01138e+06	831126	852393	786970	2	2	3	3
maker-scaffold0000015893-augustus-gene-0.40-mRNA-1	3	3	157.08	0.519729	2.84223	1.02997	0.0425997	gi|391342605|ref|XP_003745607.1|;PREDICTED: uncharacterized bolA-like protein C8C9.11-like [Metaseiulus occidentalis];2.05E-41;145.206 protein AED:0.04 eAED:0.04 QI:720|1|1|1|1|1|2|113|150; TOPep_Count=12	4.00949e+06	4.10883e+06	3.79553e+06	4.08658e+06	4.00949e+06	4.12947e+06	4.11046e+06	4.6093e+06	2	2	3	2
maker-scaffold0000015855-augustus-gene-0.29-mRNA-1	3	3	216.31	0.38011	4.20091	1.12322	0.167634	gi|391334661|ref|XP_003741720.1|;PREDICTED: 40S ribosomal protein S13-like [Metaseiulus occidentalis];4.16E-99;293.123 protein AED:0.04 eAED:0.04 QI:0|0|0|1|1|1|2|0|151; TOPep_Count=11	1.80569e+06	2.09179e+06	1.60759e+06	1.86234e+06	1.80569e+06	2.1023e+06	1.74098e+06	2.10056e+06	2	2	3	2
maker-scaffold0000015735-augustus-gene-0.45-mRNA-1	6	6	295.01	0.0129119	18.8901	0.798188	-0.3252	gi|391334225|ref|XP_003741506.1|;PREDICTED: acyl-CoA synthetase family member 2, mitochondrial-like [Metaseiulus occidentalis];0;780.785 protein AED:0.30 eAED:0.30 QI:1989|1|1|1|0.66|0.6|10|2889|618; TOPep_Count=34	3.959e+06	3.80503e+06	4.94432e+06	4.78274e+06	3.959e+06	3.82414e+06	5.35457e+06	5.39451e+06	3	3	5	6
maker-scaffold0000015710-augustus-gene-0.35-mRNA-1	4	4	256.92	0.0324944	14.8819	1.30309	0.381938	gi|391334187|ref|XP_003741489.1|;PREDICTED: serine/threonine-protein kinase OSR1-like [Metaseiulus occidentalis];0;876.315 protein AED:0.09 eAED:0.09 QI:222|0.88|0.8|1|0.88|1|10|1752|600; TOPep_Count=28	1.81133e+06	1.65774e+06	1.35826e+06	1.30392e+06	1.81133e+06	1.66607e+06	1.47096e+06	1.47071e+06	4	4	2	3
maker-scaffold0000015613-augustus-gene-0.119-mRNA-1	6	5	479.55	0.0193171	17.1406	0.617118	-0.696383	gi|391334937|ref|XP_003741855.1|;PREDICTED: LOW QUALITY PROTEIN: electron transfer flavoprotein-ubiquinone oxidoreductase, mitochondrial-like [Metaseiulus occidentalis];0;1009.98 protein AED:0.11 eAED:0.11 QI:685|1|1|1|0.8|0.90|11|488|603; TOPep_Cou	4.77599e+06	4.17585e+06	7.34706e+06	7.15885e+06	4.77599e+06	4.19683e+06	7.95667e+06	8.07454e+06	4	4	6	6
maker-scaffold0000015582-augustus-gene-0.61-mRNA-1	7	7	469.54	0.0144214	18.4099	0.449388	-1.15397	gi|391338296|ref|XP_003743495.1|;PREDICTED: LETM1 and EF-hand domain-containing protein anon-60Da, mitochondrial-like [Metaseiulus occidentalis];0;911.753 protein AED:0.04 eAED:0.04 QI:246|1|0.75|1|1|1|4|0|752; TOPep_Count=54	1.4451e+06	1.37118e+06	3.42401e+06	2.84292e+06	1.4451e+06	1.37806e+06	3.70811e+06	3.20656e+06	2	2	7	5
maker-scaffold0000015562-augustus-gene-0.18-mRNA-1	19	19	1603.18	0.00190311	27.2054	0.340032	-1.55626	gi|546677291|gb|ERL88152.1|;hypothetical protein D910_05540 [Dendroctonus ponderosae];3.99E-129;442.195 protein AED:0.00 eAED:0.00 QI:579|1|1|1|0.66|0.5|4|59|1288; TOPep_Count=89	7.48505e+06	7.64906e+06	2.32728e+07	2.1235e+07	7.48505e+06	7.68748e+06	2.52039e+07	2.39512e+07	6	8	19	20
maker-scaffold0000015562-augustus-gene-0.17-mRNA-1	5	5	421.71	0.0121643	19.1491	0.603337	-0.728964	gi|391338902|ref|XP_003743794.1|;PREDICTED: uncharacterized protein LOC100900687 [Metaseiulus occidentalis];1.32E-42;160.614 protein AED:0.00 eAED:0.00 QI:2177|1|1|1|0.75|0.6|5|68|347; TOPep_Count=22	1.40813e+06	1.38442e+06	2.18611e+06	2.4424e+06	1.40813e+06	1.39138e+06	2.3675e+06	2.75481e+06	2	2	5	6
maker-scaffold0000015537-augustus-gene-0.58-mRNA-1	10	10	498.25	0.643917	1.9117	0.958346	-0.0613816	gi|391348256|ref|XP_003748364.1|;PREDICTED: GTP:AMP phosphotransferase, mitochondrial-like [Metaseiulus occidentalis];6.6E-126;367.081 protein AED:0.06 eAED:0.06 QI:943|1|1|1|1|1|5|107|220; TOPep_Count=17	1.53255e+07	1.45607e+07	1.66893e+07	1.44959e+07	1.53255e+07	1.46339e+07	1.80741e+07	1.63501e+07	13	10	12	11
maker-scaffold0000015470-augustus-gene-0.78-mRNA-1	14	14	1089.12	0.0529867	12.7583	1.19443	0.256326	gi|391325440|ref|XP_003737242.1|;PREDICTED: enoyl-CoA hydratase, mitochondrial-like [Metaseiulus occidentalis];2.47E-156;450.284 protein AED:0.05 eAED:0.05 QI:272|1|1|1|1|1|2|251|298; TOPep_Count=18	5.2113e+07	5.38239e+07	4.25909e+07	4.61013e+07	5.2113e+07	5.40943e+07	4.61249e+07	5.19981e+07	14	13	15	12
maker-scaffold0000015470-augustus-gene-0.76-mRNA-1	3	3	80.78	0.184891	7.33085	1.07472	0.103957	gi|391325444|ref|XP_003737244.1|;PREDICTED: cysteine string protein-like [Metaseiulus occidentalis];4.43E-104;311.612 protein AED:0.21 eAED:0.21 QI:3971|0.6|0.83|0.83|0.8|0.83|6|2102|222; TOPep_Count=8	822040	844060	801462	748807	822040	848300	867962	844587	2	2	2	3
maker-scaffold0000015448-augustus-gene-0.21-mRNA-1	12	12	1074.65	0.0161905	17.9074	1.13548	0.183298	gi|391336588|ref|XP_003742661.1|;PREDICTED: adenylosuccinate lyase [Metaseiulus occidentalis];0;929.472 protein AED:0.08 eAED:0.08 QI:0|0.66|0.57|1|0.66|0.57|7|2691|480; TOPep_Count=30	1.84079e+07	1.90108e+07	1.64314e+07	1.65228e+07	1.84079e+07	1.91063e+07	1.77948e+07	1.86363e+07	12	14	11	10
maker-scaffold0000015419-augustus-gene-0.28-mRNA-1	4	4	406.92	0.919168	0.366051	0.989767	-0.0148398	gi|391330364|ref|XP_003739633.1|;PREDICTED: uncharacterized protein LOC100900295 [Metaseiulus occidentalis];5.64E-38;142.895 protein AED:0.06 eAED:0.06 QI:424|0.66|0.75|0.75|1|1|4|0|229; TOPep_Count=11	7.45371e+06	6.6803e+06	7.60006e+06	6.68009e+06	7.45371e+06	6.71386e+06	8.23067e+06	7.53454e+06	4	5	4	4
maker-scaffold0000015409-augustus-gene-0.9-mRNA-1	2	2	96.5	0.290384	5.37027	1.09584	0.132033	gi|391336039|ref|XP_003742391.1|;PREDICTED: glycylpeptide N-tetradecanoyltransferase 2-like [Metaseiulus occidentalis];0;713.761 protein AED:0.14 eAED:0.14 QI:1627|1|0.87|1|0.85|0.75|8|0|466; TOPep_Count=27	824619	728531	716607	700712	824619	732191	776066	790341	2	2	2	1
maker-scaffold0000015345-augustus-gene-0.30-mRNA-1	2	2	133.15	0.46101	3.3629	1.05585	0.0784016	gi|391332581|ref|XP_003740712.1|;PREDICTED: 60S ribosomal protein L7a-like [Metaseiulus occidentalis];4.21E-161;460.299 protein AED:0.03 eAED:0.03 QI:163|1|1|1|1|1|3|6|268; TOPep_Count=18	933660	902868	817975	921413	933660	907404	885846	1.03927e+06	2	2	1	1
maker-scaffold0000015291-augustus-gene-0.36-mRNA-1 (+4)	6	5	235.61	0.0141197	18.5017	0.772546	-0.372307	gi|391342263|ref|XP_003745440.1|;PREDICTED: probable ATP-dependent RNA helicase DDX5-like [Metaseiulus occidentalis];0;904.049 protein AED:0.13 eAED:0.13 QI:0|0.85|0.87|0.87|0.71|0.75|8|1528|515; TOPep_Count=41	1.05936e+06	1.08765e+06	1.35065e+06	1.42849e+06	1.05936e+06	1.09312e+06	1.46272e+06	1.61121e+06	4	3	3	4
maker-scaffold0000015290-augustus-gene-0.57-mRNA-1	49	47	4289.07	0.0591324	12.2817	1.11628	0.158696	gi|391335777|ref|XP_003742265.1|;PREDICTED: uncharacterized protein LOC100906494 [Metaseiulus occidentalis];0;3031.12 protein AED:0.07 eAED:0.07 QI:12|0.8|0.72|1|0.9|1|11|207|2743; TOPep_Count=186	9.33603e+07	9.87106e+07	8.61686e+07	8.58951e+07	9.33603e+07	9.92064e+07	9.33183e+07	9.6882e+07	43	45	43	45
maker-scaffold0000015260-augustus-gene-0.31-mRNA-1	2	2	81.39	0.819167	0.866274	1.02141	0.0305668	gi|307209689|gb|EFN86547.1|;Programmed cell death protein 5 [Harpegnathos saltator];3.72E-34;125.946 protein AED:0.00 eAED:0.00 QI:870|1|1|1|1|1|3|109|126; TOPep_Count=10	752320	749229	809064	661006	752320	752993	876195	745556	1	2	1	2
maker-scaffold0000015242-augustus-gene-0.12-mRNA-1	5	5	208.8	0.0208192	16.8154	0.648581	-0.624641	gi|391334447|ref|XP_003741615.1|;PREDICTED: alpha-tocopherol transfer protein-like [Metaseiulus occidentalis];1.55E-42;161.384 protein AED:0.08 eAED:0.08 QI:755|0.8|0.83|1|0.8|0.83|6|43|414; TOPep_Count=19	4.17701e+06	3.86975e+06	6.51686e+06	5.88985e+06	4.17701e+06	3.88919e+06	7.05759e+06	6.64323e+06	5	3	4	4
maker-scaffold0000015174-augustus-gene-0.22-mRNA-1 (+1)	12	9	815.95	0.00314466	25.0243	3.87944	1.95585	gi|391339887|ref|XP_003744278.1|;PREDICTED: EH domain-containing protein 1-like [Metaseiulus occidentalis];0;818.535 protein AED:0.14 eAED:0.14 QI:458|1|1|1|0.83|0.76|13|1386|538; TOPep_Count=36	1.66732e+07	1.47501e+07	4.233e+06	3.86698e+06	1.66732e+07	1.48242e+07	4.58423e+06	4.36161e+06	9	10	2	2
maker-scaffold0000015173-augustus-gene-0.21-mRNA-1	23	23	1705.49	0.010718	19.6989	0.890196	-0.167805	gi|545698343|gb|AGW50714.1|;large lipid transfer protein [Varroa destructor];0;617.076 protein AED:0.32 eAED:0.32 QI:314|1|0.83|1|1|1|6|0|558; TOPep_Count=38	6.78322e+07	6.94808e+07	7.72671e+07	7.69832e+07	6.78322e+07	6.98298e+07	8.36782e+07	8.68302e+07	25	27	24	25
maker-scaffold0000015173-augustus-gene-0.20-mRNA-1	53	53	3367.29	0.00478303	23.203	0.833693	-0.262413	gi|545698343|gb|AGW50714.1|;large lipid transfer protein [Varroa destructor];0;1375.53 protein AED:0.23 eAED:0.23 QI:0|0.88|0.9|0.9|1|1|10|379|1104; TOPep_Count=70	1.20731e+08	1.23802e+08	1.4646e+08	1.46852e+08	1.20731e+08	1.24424e+08	1.58613e+08	1.65636e+08	54	56	64	64
maker-scaffold0000015146-augustus-gene-0.44-mRNA-1	7	7	454.01	0.0326942	14.8553	1.39803	0.483397	gi|391330287|ref|XP_003739595.1|;PREDICTED: 3-oxoacyl-[acyl-carrier-protein] reductase FabG-like [Metaseiulus occidentalis];2.54E-86;271.552 protein AED:0.14 eAED:0.28 QI:0|0.6|0.66|0.83|1|1|6|66|316; TOPep_Count=21	5.46157e+06	5.69751e+06	3.75698e+06	4.22501e+06	5.46157e+06	5.72613e+06	4.06871e+06	4.76544e+06	5	6	5	4
maker-scaffold0000015141-augustus-gene-0.68-mRNA-1	2	2	101.4	0.123327	9.08943	1.36341	0.447222	gi|391337874|ref|XP_003743289.1|;PREDICTED: uncharacterized protein LOC100908456 [Metaseiulus occidentalis];0;1327 protein AED:0.20 eAED:0.20 QI:584|1|1|1|1|1|14|2767|835; TOPep_Count=42	1.05394e+06	919168	795851	651329	1.05394e+06	923785	861886	734642	2	1	2	1
maker-scaffold0000015125-augustus-gene-0.82-mRNA-1	19	18	1044.5	0.00411262	23.8588	1.86757	0.901163	gi|391339881|ref|XP_003744275.1|;PREDICTED: 26S proteasome non-ATPase regulatory subunit 2-like [Metaseiulus occidentalis];0;1528.46 protein AED:0.04 eAED:0.04 QI:653|0.8|0.66|1|1|1|6|2783|907; TOPep_Count=57	1.21898e+07	1.14859e+07	6.50982e+06	6.16742e+06	1.21898e+07	1.15436e+07	7.04996e+06	6.9563e+06	16	15	10	10
maker-scaffold0000015113-augustus-gene-0.33-mRNA-1	5	5	410.98	0.00466003	23.3161	1.64499	0.718082	gi|391347889|ref|XP_003748186.1|;PREDICTED: proteasomal ubiquitin receptor ADRM1-like [Metaseiulus occidentalis];1.99E-148;437.573 protein AED:0.02 eAED:0.02 QI:207|1|1|1|1|1|4|1674|403; TOPep_Count=15	4.47708e+06	4.45385e+06	2.80694e+06	2.62222e+06	4.47708e+06	4.47622e+06	3.03984e+06	2.95763e+06	6	5	4	4
maker-scaffold0000015109-augustus-gene-0.24-mRNA-1	2	2	92.09	0.649173	1.87639	1.04811	0.0677841	gi|391342225|ref|XP_003745423.1|;PREDICTED: serine/threonine-protein phosphatase 5 [Metaseiulus occidentalis];0;725.702 protein AED:0.10 eAED:0.10 QI:0|0|0|0.8|0.75|0.8|5|0|523; TOPep_Count=27	411725	485109	424408	431264	411725	487546	459622	486427	2	1	1	1
maker-scaffold0000015102-augustus-gene-0.36-mRNA-1 (+1)	3	3	235.81	0.622056	2.0617	0.92658	-0.110013	gi|391345825|ref|XP_003747183.1|;PREDICTED: transcriptional activator protein Pur-alpha-like [Metaseiulus occidentalis];3.76E-142;418.313 protein AED:0.15 eAED:0.15 QI:0|0.75|0.8|0.8|1|1|5|116|368; TOPep_Count=16	3.06506e+06	2.75542e+06	3.49026e+06	2.79142e+06	3.06506e+06	2.76926e+06	3.77986e+06	3.14847e+06	2	2	3	2
maker-scaffold0000014863-augustus-gene-0.25-mRNA-1	5	5	302.12	0.0321079	14.9339	1.22768	0.295929	gi|391344507|ref|XP_003746539.1|;PREDICTED: sorting nexin-12-like [Metaseiulus occidentalis];5.04E-112;327.405 protein AED:0.13 eAED:0.13 QI:7|1|0.75|1|1|1|4|0|166; TOPep_Count=11	3.02329e+06	2.85429e+06	2.33565e+06	2.45192e+06	3.02329e+06	2.86862e+06	2.52945e+06	2.76555e+06	5	4	3	3
maker-scaffold0000014801-augustus-gene-0.18-mRNA-1	3	3	100.63	0.0302087	15.1987	1.74787	0.8056	gi|391325565|ref|XP_003737303.1|;PREDICTED: glutamate receptor 1-like [Metaseiulus occidentalis];0;555.829 protein AED:0.03 eAED:0.03 QI:0|1|0.71|1|0.66|0.71|7|0|415; TOPep_Count=26	688510	721604	442513	364247	688510	725229	479230	410838	3	3	1	2
maker-scaffold0000014774-augustus-gene-0.6-mRNA-1	5	4	293.04	0.167541	7.75879	1.22769	0.295949	gi|391325285|ref|XP_003737169.1|;PREDICTED: phospholipase A-2-activating protein-like [Metaseiulus occidentalis];0;655.596 protein AED:0.20 eAED:0.20 QI:484|1|0.87|1|0.71|0.62|8|0|405; TOPep_Count=20	1.94272e+06	1.72227e+06	1.37924e+06	1.60602e+06	1.94272e+06	1.73092e+06	1.49369e+06	1.81145e+06	4	3	2	2
maker-scaffold0000014745-augustus-gene-0.47-mRNA-1	2	2	62.33	0.144965	8.38735	1.32495	0.405935	gi|391338913|ref|XP_003743799.1|;PREDICTED: myophilin-like [Metaseiulus occidentalis];3.18E-96;291.197 protein AED:0.21 eAED:0.21 QI:0|0|0|0.75|1|1|4|0|239; TOPep_Count=19	734055	921753	605223	644493	734055	926383	655440	726931	2	2	1	1
maker-scaffold0000014590-augustus-gene-0.48-mRNA-1	23	23	2781.15	0.268651	5.70812	0.895451	-0.159314	gi|391337456|ref|XP_003743084.1|;PREDICTED: troponin C-like isoform 1 [Metaseiulus occidentalis];1.62E-91;273.478 protein AED:0.17 eAED:0.17 QI:144|1|1|1|0|0.33|3|525|141; TOPep_Count=6	3.12591e+08	2.99446e+08	3.64996e+08	3.185e+08	3.12591e+08	3.0095e+08	3.95281e+08	3.59239e+08	53	48	55	54
maker-scaffold0000014574-augustus-gene-0.24-mRNA-1	5	5	526.26	0.0949589	10.2246	1.1033	0.14183	gi|391334567|ref|XP_003741674.1|;PREDICTED: glutamine synthetase 2 cytoplasmic-like [Metaseiulus occidentalis];1.99E-71;231.491 protein AED:0.08 eAED:0.08 QI:0|0|0.25|1|1|1|4|1812|185; TOPep_Count=7	1.20554e+07	1.12971e+07	1.05914e+07	1.05745e+07	1.20554e+07	1.13538e+07	1.14702e+07	1.19271e+07	4	4	5	4
maker-scaffold0000014556-augustus-gene-0.11-mRNA-1	6	6	366.94	0.00451199	23.4563	0.446132	-1.16446	gi|391329871|ref|XP_003739390.1|;PREDICTED: probable citrate synthase 1, mitochondrial-like [Metaseiulus occidentalis];0;547.74 protein AED:0.02 eAED:0.02 QI:153|1|1|1|0.5|0.33|3|3127|273; TOPep_Count=16	1.69936e+06	1.88412e+06	3.94604e+06	4.08628e+06	1.69936e+06	1.89359e+06	4.27346e+06	4.60896e+06	4	4	6	6
maker-scaffold0000014495-augustus-gene-0.20-mRNA-1	5	5	539.52	0.0042077	23.7595	0.765614	-0.385311	gi|391346715|ref|XP_003747614.1|;PREDICTED: uncharacterized protein LOC100901653 [Metaseiulus occidentalis];1.19E-37;139.043 protein AED:0.06 eAED:0.06 QI:58|1|1|1|0.4|0.16|6|57|223; TOPep_Count=14	7.92744e+06	8.2004e+06	1.05745e+07	1.04907e+07	7.92744e+06	8.24159e+06	1.1452e+07	1.18326e+07	5	5	6	6
maker-scaffold0000014476-augustus-gene-0.38-mRNA-1	11	11	631.27	0.000272906	35.6399	0.279126	-1.84101	gi|391343119|ref|XP_003745860.1|;PREDICTED: cathepsin L-like [Metaseiulus occidentalis];3.36E-173;498.049 protein AED:0.11 eAED:0.11 QI:215|1|1|1|0.8|0.83|6|458|333; TOPep_Count=20	5.23267e+06	5.04521e+06	1.86056e+07	1.82161e+07	5.23267e+06	5.07055e+06	2.01494e+07	2.05461e+07	6	7	12	13
maker-scaffold0000014435-augustus-gene-0.5-mRNA-1	6	6	480.03	0.0698706	11.5571	0.781998	-0.354763	gi|391333054|ref|XP_003740939.1|;PREDICTED: 4-hydroxybutyrate coenzyme A transferase-like [Metaseiulus occidentalis];1.4E-47;168.318 protein AED:0.02 eAED:0.02 QI:210|1|0.5|1|1|1|2|0|107; TOPep_Count=7	1.78528e+07	1.8833e+07	2.19866e+07	2.49264e+07	1.78528e+07	1.89276e+07	2.38109e+07	2.81148e+07	9	9	8	10
maker-scaffold0000014292-augustus-gene-0.25-mRNA-1	4	4	144.05	0.632639	1.98844	0.96175	-0.0562669	gi|391333897|ref|XP_003741346.1|;PREDICTED: uncharacterized protein LOC100899642 [Metaseiulus occidentalis];3.3E-114;360.147 protein AED:0.08 eAED:0.08 QI:234|1|1|1|1|1|7|1017|502; TOPep_Count=20	1.48179e+06	1.6784e+06	1.7026e+06	1.58329e+06	1.48179e+06	1.68683e+06	1.84387e+06	1.78581e+06	0	1	3	3
maker-scaffold0000014190-augustus-gene-0.6-mRNA-1	4	3	137.52	0.0824284	10.8392	0.853461	-0.228602	gi|391341929|ref|XP_003745278.1|;PREDICTED: annexin A13-like [Metaseiulus occidentalis];4.83E-61;201.83 protein AED:0.03 eAED:0.03 QI:27|1|1|1|0.66|0.5|4|594|149; TOPep_Count=10	2.25076e+06	2.44122e+06	2.675e+06	2.82259e+06	2.25076e+06	2.45349e+06	2.89696e+06	3.18363e+06	2	3	2	2
maker-scaffold0000014152-augustus-gene-0.6-mRNA-1	3	3	60.31	0.395356	4.03012	0.878873	-0.186273	gi|391335179|ref|XP_003741973.1|;PREDICTED: uncharacterized protein ZK1073.1-like [Metaseiulus occidentalis];3.81E-105;317.39 protein AED:0.01 eAED:0.01 QI:0|1|0.8|1|1|1|5|776|189; TOPep_Count=15	919131	827275	890627	1.09647e+06	919131	831431	964526	1.23672e+06	1	1	2	0
maker-scaffold0000013797-augustus-gene-0.37-mRNA-1 (+1)	10	9	974.05	0.158116	8.01023	1.08705	0.120413	gi|391331172|ref|XP_003740024.1|;PREDICTED: thioredoxin-dependent peroxide reductase, mitochondrial-like isoform 1 [Metaseiulus occidentalis];1.07E-145;417.542 protein AED:0.04 eAED:0.04 QI:333|1|1|1|1|1|2|501|225; TOPep_Count=16	7.48398e+07	6.97202e+07	6.73256e+07	6.56586e+07	7.48398e+07	7.00704e+07	7.29118e+07	7.40571e+07	15	14	13	13
maker-scaffold0000013787-augustus-gene-0.99-mRNA-1 (+2)	289	288	21256.2	0.00242492	26.153	0.896526	-0.157582	gi|391345877|ref|XP_003747209.1|;PREDICTED: twitchin-like [Metaseiulus occidentalis];0;14001.2 protein AED:0.05 eAED:0.05 QI:2368|0.78|0.69|0.97|0.97|0.94|39|1042|8135; TOPep_Count=503	4.28579e+08	4.3321e+08	4.80433e+08	4.8082e+08	4.28579e+08	4.35386e+08	5.20296e+08	5.42323e+08	281	278	296	311
maker-scaffold0000013787-augustus-gene-0.105-mRNA-1	25	24	1817.28	0.915726	0.382345	1.00387	0.00557057	gi|391345875|ref|XP_003747208.1|;PREDICTED: papilin-like [Metaseiulus occidentalis];0;2151.33 protein AED:0.10 eAED:0.10 QI:0|1|0.95|1|0.95|0.90|22|1046|1921; TOPep_Count=104	1.61935e+07	1.71347e+07	1.67204e+07	1.64794e+07	1.61935e+07	1.72208e+07	1.81077e+07	1.85873e+07	19	21	19	21
maker-scaffold0000013776-augustus-gene-0.43-mRNA-1 (+1)	7	7	414.7	0.0261281	15.8289	1.64506	0.71814	gi|391327677|ref|XP_003738323.1|;PREDICTED: amidophosphoribosyltransferase-like [Metaseiulus occidentalis];0;712.22 protein AED:0.22 eAED:0.22 QI:0|0|0|0.8|1|1|5|0|367; TOPep_Count=15	7.60591e+06	6.901e+06	4.70127e+06	4.1172e+06	7.60591e+06	6.93567e+06	5.09136e+06	4.64384e+06	7	5	4	3
maker-scaffold0000013768-augustus-gene-0.35-mRNA-1	3	3	141.83	0.0275401	15.6003	0.535816	-0.900191	gi|241747692|ref|XP_002414347.1|;26S proteasome regulatory subunit, putative [Ixodes scapularis] >gi|215508201|gb|EEC17655.1| 26S proteasome regulatory subunit, putative [Ixodes scapularis];1.31E-146;437.573 protein AED:0.26 eAED:0.26 QI:0|0|0|1|0.8	511712	435185	943801	823405	511712	437371	1.02211e+06	928728	2	2	3	2
maker-scaffold0000013704-augustus-gene-0.8-mRNA-1 (+1)	9	9	969.54	0.0128396	18.9145	1.23709	0.306947	gi|391333693|ref|XP_003741245.1|;PREDICTED: protein prickle-like [Metaseiulus occidentalis];5.12E-76;247.284 protein AED:0.08 eAED:0.08 QI:0|0.5|0.66|0.66|1|1|3|1918|155; TOPep_Count=11	2.77567e+07	2.65468e+07	2.2162e+07	2.17343e+07	2.77567e+07	2.66802e+07	2.40008e+07	2.45143e+07	12	12	10	10
maker-scaffold0000013666-augustus-gene-0.49-mRNA-1	2	2	29.16	0.0588894	12.2996	0.806538	-0.310186	gi|391336772|ref|XP_003742752.1|;PREDICTED: ethanolamine kinase 1-like [Metaseiulus occidentalis];7.63E-113;345.895 protein AED:0.05 eAED:0.05 QI:107|0.87|0.77|1|0.37|0.66|9|1952|376; TOPep_Count=19	538745	549635	638769	710679	538745	552396	691770	801583	1	1	2	2
maker-scaffold0000013666-augustus-gene-0.48-mRNA-1	3	3	112.2	0.357508	4.46715	0.912434	-0.132208	gi|391340650|ref|XP_003744651.1|;PREDICTED: U5 small nuclear ribonucleoprotein 200 kDa helicase [Metaseiulus occidentalis];0;3693.66 protein AED:0.02 eAED:0.02 QI:29|1|1|1|1|1|8|614|2207; TOPep_Count=118	724422	703269	839845	724862	724422	706802	909530	817580	1	1	2	1
maker-scaffold0000013606-augustus-gene-0.42-mRNA-1	14	14	1379.01	1.86375e-05	47.2961	2.23342	1.15925	gi|391340400|ref|XP_003744529.1|;PREDICTED: aldehyde dehydrogenase, mitochondrial [Metaseiulus occidentalis];0;683.33 protein AED:0.11 eAED:0.11 QI:0|1|0.85|1|1|1|7|1094|412; TOPep_Count=20	5.9464e+07	5.9608e+07	2.67436e+07	2.65702e+07	5.9464e+07	5.99074e+07	2.89626e+07	2.99689e+07	13	15	10	8
maker-scaffold0000013603-augustus-gene-0.43-mRNA-1	10	9	574.36	0.39915	3.98864	0.881665	-0.181698	gi|391329499|ref|XP_003739209.1|;PREDICTED: ATP-dependent RNA helicase DDX3Y-like [Metaseiulus occidentalis];0;692.575 protein AED:0.05 eAED:0.20 QI:911|1|0.75|1|0.66|0.75|4|0|433; TOPep_Count=26	5.83616e+06	5.48958e+06	7.12101e+06	5.72485e+06	5.83616e+06	5.51716e+06	7.71187e+06	6.45712e+06	9	9	9	8
maker-scaffold0000013442-augustus-gene-0.21-mRNA-1 (+1)	10	10	489.79	0.0320213	14.9456	1.45814	0.544127	gi|391343681|ref|XP_003746135.1|;PREDICTED: dynamin-1-like protein [Metaseiulus occidentalis];0;1043.88 protein AED:0.12 eAED:0.12 QI:198|1|1|1|0.87|0.88|9|7|633; TOPep_Count=39	4.21587e+06	3.96709e+06	2.98089e+06	2.63104e+06	4.21587e+06	3.98702e+06	3.22822e+06	2.96758e+06	8	6	7	6
maker-scaffold0000013440-augustus-gene-0.25-mRNA-1	3	3	142.04	0.0023352	26.3168	2.13701	1.09559	gi|391325879|ref|XP_003737454.1|;PREDICTED: cytosolic non-specific dipeptidase-like [Metaseiulus occidentalis];0;640.573 protein AED:0.36 eAED:0.36 QI:0|0.88|0.9|0.9|0.77|0.7|10|722|369; TOPep_Count=23	1.45199e+06	1.34965e+06	657923	653089	1.45199e+06	1.35643e+06	712513	736626	2	3	1	0
maker-scaffold0000013337-augustus-gene-0.88-mRNA-1	3	3	300.8	0.129786	8.86772	1.09073	0.125296	gi|391338492|ref|XP_003743592.1|;PREDICTED: alpha-centractin-like [Metaseiulus occidentalis];0;684.871 protein AED:0.03 eAED:0.03 QI:323|1|1|1|0.5|0.42|7|4443|376; TOPep_Count=21	2.82437e+06	2.9355e+06	2.56373e+06	2.71701e+06	2.82437e+06	2.95024e+06	2.77645e+06	3.06455e+06	3	3	2	2
maker-scaffold0000013337-augustus-gene-0.86-mRNA-1	4	3	259.67	0.364133	4.3874	1.06313	0.0883179	gi|391325780|ref|XP_003737405.1|;PREDICTED: uncharacterized protein LOC100908054 [Metaseiulus occidentalis];2.72E-144;451.44 protein AED:0.05 eAED:0.05 QI:867|0.75|0.6|1|1|1|5|362|790; TOPep_Count=38	1.43166e+06	1.45415e+06	1.28515e+06	1.42931e+06	1.43166e+06	1.46146e+06	1.39178e+06	1.61213e+06	2	1	2	2
maker-scaffold0000013337-augustus-gene-0.84-mRNA-1	4	4	216.8	0.0739127	11.3128	1.30621	0.385388	gi|391338576|ref|XP_003743634.1|;PREDICTED: mannosyl-oligosaccharide glucosidase-like [Metaseiulus occidentalis];0;1165.6 protein AED:0.01 eAED:0.01 QI:0|0|0|1|1|1|2|0|824; TOPep_Count=48	1.68378e+06	1.44749e+06	1.20948e+06	1.18774e+06	1.68378e+06	1.45476e+06	1.30983e+06	1.33966e+06	3	4	2	2
maker-scaffold0000013254-augustus-gene-0.38-mRNA-1	6	6	564.19	0.0267328	15.7296	1.21147	0.276761	gi|391348772|ref|XP_003748616.1|;PREDICTED: protein extra bases-like [Metaseiulus occidentalis];0;681.789 protein AED:0.08 eAED:0.08 QI:353|1|1|1|0.87|0.77|9|41|426; TOPep_Count=31	9.84582e+06	9.42135e+06	7.7673e+06	8.13663e+06	9.84582e+06	9.46868e+06	8.41178e+06	9.1774e+06	6	7	3	5
maker-scaffold0000013194-augustus-gene-0.51-mRNA-1 (+1)	11	11	1591.21	0.00933701	20.2979	0.6269	-0.673692	gi|391347637|ref|XP_003748066.1|;PREDICTED: ATP synthase subunit gamma, mitochondrial-like [Metaseiulus occidentalis];3.21E-169;483.026 protein AED:0.04 eAED:0.04 QI:441|1|1|1|1|1|3|411|292; TOPep_Count=20	4.728e+07	4.53221e+07	7.68214e+07	7.08928e+07	4.728e+07	4.55498e+07	8.31956e+07	7.99608e+07	9	10	16	17
maker-scaffold0000013082-augustus-gene-0.39-mRNA-1 (+1)	3	3	136.62	0.0423726	13.7291	0.774883	-0.36795	gi|391331604|ref|XP_003740234.1|;PREDICTED: 40S ribosomal protein S23-like [Metaseiulus occidentalis];1.52E-97;288.886 protein AED:0.14 eAED:0.14 QI:0|0.5|0.33|0.66|1|1|3|0|151; TOPep_Count=9	1.4491e+06	1.53888e+06	2.01473e+06	1.8413e+06	1.4491e+06	1.54661e+06	2.1819e+06	2.07683e+06	0	0	3	2
maker-scaffold0000013037-augustus-gene-0.32-mRNA-1	18	18	1407.34	0.0509605	12.9277	0.856048	-0.224236	gi|391346731|ref|XP_003747622.1|;PREDICTED: putative alpha-L-fucosidase-like [Metaseiulus occidentalis];0;564.688 protein AED:0.14 eAED:0.14 QI:342|1|1|1|0.5|0.54|11|355|477; TOPep_Count=36	2.37043e+07	2.29852e+07	2.81694e+07	2.63714e+07	2.37043e+07	2.31007e+07	3.05067e+07	2.97446e+07	13	13	16	19
maker-scaffold0000013028-augustus-gene-0.23-mRNA-1	11	11	640.72	0.0188199	17.2538	1.17334	0.230615	gi|391342242|ref|XP_003745430.1|;PREDICTED: 6-phosphogluconate dehydrogenase, decarboxylating [Metaseiulus occidentalis];0;854.358 protein AED:0.18 eAED:0.18 QI:0|0.85|0.87|0.87|0.85|0.75|8|581|505; TOPep_Count=36	9.73495e+06	1.00564e+07	8.56193e+06	8.30569e+06	9.73495e+06	1.01069e+07	9.27235e+06	9.36808e+06	11	10	11	10
maker-scaffold0000013010-augustus-gene-0.19-mRNA-1	3	3	187.58	0.0359993	14.4371	0.649243	-0.62317	gi|391338854|ref|XP_003743770.1|;PREDICTED: anamorsin homolog [Metaseiulus occidentalis];4.35E-63;209.149 protein AED:0.03 eAED:0.03 QI:0|1|0.66|1|1|1|3|262|260; TOPep_Count=18	1.80083e+06	1.59512e+06	2.46246e+06	2.76817e+06	1.80083e+06	1.60314e+06	2.66678e+06	3.12225e+06	3	2	2	2
maker-scaffold0000012934-augustus-gene-0.59-mRNA-1	2	2	76.6	0.18521	7.32336	0.852388	-0.230418	gi|391340571|ref|XP_003744613.1|;PREDICTED: protein transport protein Sec31A-like [Metaseiulus occidentalis];0;1065.45 protein AED:0.11 eAED:0.11 QI:0|0.71|0.62|1|1|1|8|1321|1125; TOPep_Count=40	512817	439369	573299	543781	512817	441577	620868	613337	1	1	0	1
maker-scaffold0000012898-augustus-gene-0.4-mRNA-1	3	3	193	0.000995377	30.0201	1.51953	0.603627	gi|391340459|ref|XP_003744558.1|;PREDICTED: fructose-1,6-bisphosphatase 1-like [Metaseiulus occidentalis];6.74E-39;141.354 protein AED:0.00 eAED:0.00 QI:251|1|1|1|1|1|2|19|76; TOPep_Count=5	4.43795e+06	4.42464e+06	2.9545e+06	2.87794e+06	4.43795e+06	4.44687e+06	3.19965e+06	3.24606e+06	4	4	3	3
maker-scaffold0000012882-augustus-gene-0.51-mRNA-1	3	2	281.91	0.0115345	19.38	0.65738	-0.6052	gi|391340325|ref|XP_003744493.1|;PREDICTED: cuticle protein 10.9-like [Metaseiulus occidentalis];2.88E-60;196.823 protein AED:0.28 eAED:0.28 QI:141|1|1|1|1|1|2|331|189; TOPep_Count=7	1.86098e+06	1.99573e+06	2.84812e+06	3.01868e+06	1.86098e+06	2.00575e+06	3.08443e+06	3.4048e+06	2	1	1	1
maker-scaffold0000012833-augustus-gene-0.20-mRNA-1 (+1)	2	2	78.33	0.0234152	16.305	1.73049	0.791182	gi|391341851|ref|XP_003745240.1|;PREDICTED: chymotrypsin-like elastase family member 3B-like [Metaseiulus occidentalis];5.63E-83;264.618 protein AED:0.03 eAED:0.03 QI:17|1|0.66|1|1|1|3|0|327; TOPep_Count=21	584784	690315	361735	375107	584784	693783	391750	423087	1	2	0	2
maker-scaffold0000012805-augustus-gene-0.26-mRNA-1	9	8	380.25	0.8068	0.932343	0.990687	-0.0134987	gi|391345742|ref|XP_003747143.1|;PREDICTED: hydroxysteroid dehydrogenase-like protein 2-like [Metaseiulus occidentalis];1.96E-75;233.417 protein AED:0.01 eAED:0.01 QI:290|1|1|1|0.66|0.5|4|201|153; TOPep_Count=9	1.05131e+07	1.05086e+07	1.02725e+07	1.09468e+07	1.05131e+07	1.05614e+07	1.11249e+07	1.2347e+07	6	7	6	8
maker-scaffold0000012681-augustus-gene-0.21-mRNA-1	5	4	303.17	0.0186511	17.293	1.56806	0.648984	gi|391346794|ref|XP_003747653.1|;PREDICTED: coatomer subunit epsilon-like [Metaseiulus occidentalis];4.97E-154;444.506 protein AED:0.10 eAED:0.10 QI:919|1|0.83|1|1|1|6|0|294; TOPep_Count=22	1.72585e+06	1.88664e+06	1.20205e+06	1.10174e+06	1.72585e+06	1.89611e+06	1.30179e+06	1.24267e+06	3	4	2	2
maker-scaffold0000012623-augustus-gene-0.19-mRNA-1	10	10	972.89	0.407889	3.89458	0.936669	-0.0943895	gi|391339574|ref|XP_003744123.1|;PREDICTED: heterogeneous nuclear ribonucleoproteins A2/B1-like [Metaseiulus occidentalis];5.47E-150;437.573 protein AED:0.05 eAED:0.05 QI:593|1|1|1|1|1|7|170|339; TOPep_Count=13	1.36743e+07	1.28147e+07	1.48882e+07	1.33918e+07	1.36743e+07	1.28791e+07	1.61236e+07	1.51047e+07	11	10	11	12
maker-scaffold0000012622-augustus-gene-0.48-mRNA-1	5	5	317.61	0.00145532	28.3704	1.27163	0.34668	gi|391338616|ref|XP_003743654.1|;PREDICTED: proteasome subunit beta type-1-like [Metaseiulus occidentalis];1.26E-99;301.212 protein AED:0.06 eAED:0.06 QI:488|1|1|1|1|1|5|126|233; TOPep_Count=11	2.34079e+06	2.36855e+06	1.86472e+06	1.83867e+06	2.34079e+06	2.38044e+06	2.01944e+06	2.07385e+06	5	5	3	4
maker-scaffold0000012602-augustus-gene-0.50-mRNA-1	3	3	268.4	0.00679302	21.6794	6.39905	2.67786	NoBlastResult protein AED:0.12 eAED:0.12 QI:0|0.5|0.33|1|1|1|3|8|239; TOPep_Count=14	2.33165e+06	2.03089e+06	387636	294113	2.33165e+06	2.0411e+06	419799	331733	4	3	0	0
maker-scaffold0000012602-augustus-gene-0.47-mRNA-1	3	3	246.29	0.0683622	11.6518	0.568267	-0.81536	gi|260798390|ref|XP_002594183.1|;hypothetical protein BRAFLDRAFT_275527 [Branchiostoma floridae] >gi|229279416|gb|EEN50194.1| hypothetical protein BRAFLDRAFT_275527 [Branchiostoma floridae];1E-170;526.168 protein AED:0.15 eAED:0.15 QI:380|1|1|1|0.9|	759750	560135	1.21307e+06	1.10958e+06	759750	562949	1.31373e+06	1.25151e+06	1	2	3	3
maker-scaffold0000012568-augustus-gene-0.13-mRNA-1	2	2	96.5	0.00905149	20.4328	2.08526	1.06023	gi|391331606|ref|XP_003740235.1|;PREDICTED: nidogen-2-like [Metaseiulus occidentalis];1.7E-37;131.724 protein AED:0.01 eAED:0.01 QI:110|1|1|1|1|1|2|36|91; TOPep_Count=4	966270	1.00417e+06	440425	504514	966270	1.00921e+06	476968	569047	0	2	1	1
maker-scaffold0000012565-augustus-gene-0.26-mRNA-1	17	16	718.36	0.00110485	29.567	1.33794	0.420015	gi|391346717|ref|XP_003747615.1|;PREDICTED: isocitrate dehydrogenase [NADP] cytoplasmic-like [Metaseiulus occidentalis];0;640.188 protein AED:0.05 eAED:0.05 QI:748|0.83|0.85|1|1|1|7|756|371; TOPep_Count=25	1.14313e+07	1.16494e+07	8.64357e+06	8.60732e+06	1.14313e+07	1.17079e+07	9.36076e+06	9.70829e+06	14	14	15	13
maker-scaffold0000012562-augustus-gene-0.32-mRNA-1	10	10	1087.01	0.00128361	28.9157	2.24225	1.16494	gi|391334905|ref|XP_003741839.1|;PREDICTED: 3-oxoacyl-[acyl-carrier-protein] reductase FabG-like [Metaseiulus occidentalis];5.26E-135;393.275 protein AED:0.09 eAED:0.09 QI:401|1|1|1|1|1|4|1276|259; TOPep_Count=15	1.0715e+07	1.09045e+07	4.68787e+06	4.95404e+06	1.0715e+07	1.09593e+07	5.07684e+06	5.58771e+06	10	10	6	6
maker-scaffold0000012514-augustus-gene-0.27-mRNA-1	16	16	2001.18	0.000465115	33.3244	29.3577	4.87567	gi|281201716|gb|EFA75924.1|;cysteine proteinase [Polysphondylium pallidum PN500];1.15E-37;150.984 protein AED:0.15 eAED:0.15 QI:613|1|1|1|0.75|0.6|5|42|360; TOPep_Count=12	3.83504e+08	3.58556e+08	1.34551e+07	1.18214e+07	3.83504e+08	3.60357e+08	1.45716e+07	1.33334e+07	32	34	1	2
maker-scaffold0000012505-augustus-gene-0.42-mRNA-1	5	5	207.8	0.0972365	10.1217	0.895238	-0.159657	gi|391328825|ref|XP_003738884.1|;PREDICTED: lysosomal alpha-glucosidase-like [Metaseiulus occidentalis];0;847.81 protein AED:0.01 eAED:0.01 QI:236|1|0.94|1|0|0|17|0|681; TOPep_Count=40	2.83176e+06	2.82144e+06	3.04057e+06	3.27417e+06	2.83176e+06	2.83561e+06	3.29286e+06	3.69298e+06	5	5	4	4
maker-scaffold0000012484-augustus-gene-0.27-mRNA-1	30	4	3612.14	0.0219121	16.5932	1.52893	0.612526	gi|391336468|ref|XP_003742602.1|;PREDICTED: actin-5C-like [Metaseiulus occidentalis];0;788.489 protein AED:0.02 eAED:0.02 QI:189|1|1|1|0.5|0.33|3|55|376; TOPep_Count=23	1.82404e+07	1.62605e+07	1.09719e+07	1.15934e+07	1.82404e+07	1.63422e+07	1.18823e+07	1.30764e+07	4	5	5	5
maker-scaffold0000012454-augustus-gene-0.56-mRNA-1 (+1)	3	3	111.23	0.0349002	14.5717	0.656498	-0.607138	gi|391327178|ref|XP_003738082.1|;PREDICTED: rRNA 2'-O-methyltransferase fibrillarin-like [Metaseiulus occidentalis];2.01E-158;458.759 protein AED:0.05 eAED:0.05 QI:163|1|1|1|1|1|3|477|327; TOPep_Count=20	727213	851657	1.17927e+06	1.22572e+06	727213	855935	1.27712e+06	1.3825e+06	1	1	3	2
maker-scaffold0000012430-augustus-gene-0.30-mRNA-1	4	4	258.18	0.0287497	15.4137	1.3098	0.389349	gi|391332472|ref|XP_003740658.1|;PREDICTED: aspartate--tRNA ligase, cytoplasmic-like [Metaseiulus occidentalis];0;839.721 protein AED:0.09 eAED:0.09 QI:327|1|1|1|0.85|0.75|8|367|541; TOPep_Count=34	1.72634e+06	1.57848e+06	1.27795e+06	1.2452e+06	1.72634e+06	1.58641e+06	1.38398e+06	1.40447e+06	2	2	4	2
maker-scaffold0000012421-augustus-gene-0.63-mRNA-1	4	4	228.77	0.0919917	10.3625	0.678191	-0.560236	gi|241852489|ref|XP_002415842.1|;NADH:ubiquinone oxidoreductase, NDUFB6/B17 subunit, putative [Ixodes scapularis] >gi|215510056|gb|EEC19509.1| NADH:ubiquinone oxidoreductase, NDUFB6/B17 subunit, putative [Ixodes scapularis];1.11E-54;182.185 protein	1.27894e+06	1.3524e+06	1.70589e+06	2.17405e+06	1.27894e+06	1.3592e+06	1.84743e+06	2.45214e+06	4	4	2	3
maker-scaffold0000012421-augustus-gene-0.62-mRNA-1	2	2	84.76	0.00417246	23.7961	0.69022	-0.534871	gi|391346251|ref|XP_003747391.1|;PREDICTED: proline dehydrogenase 1, mitochondrial-like [Metaseiulus occidentalis];0;821.617 protein AED:0.05 eAED:0.05 QI:7|1|1|1|0.62|0.77|9|3319|531; TOPep_Count=33	421700	410835	590937	615250	421700	412899	639970	693948	1	2	2	2
maker-scaffold0000012421-augustus-gene-0.60-mRNA-1	3	3	187.2	0.60485	2.18352	1.02659	0.0378605	gi|391343606|ref|XP_003746098.1|;PREDICTED: signal recognition particle 68 kDa protein-like [Metaseiulus occidentalis];0;914.45 protein AED:0.05 eAED:0.05 QI:223|1|1|1|1|1|5|1053|576; TOPep_Count=39	971341	972063	988896	904171	971341	976946	1.07095e+06	1.01982e+06	3	3	1	1
maker-scaffold0000012411-augustus-gene-0.66-mRNA-1 (+2)	4	4	115.98	0.0303543	15.1778	1.42576	0.511728	gi|391334792|ref|XP_003741784.1|;PREDICTED: histidine--tRNA ligase, cytoplasmic-like [Metaseiulus occidentalis];0;705.286 protein AED:0.01 eAED:0.01 QI:1428|0.5|0.8|0.8|0.5|0.8|5|2135|526; TOPep_Count=34	1.91778e+06	1.91498e+06	1.42949e+06	1.25874e+06	1.91778e+06	1.9246e+06	1.5481e+06	1.41974e+06	2	3	2	3
maker-scaffold0000012398-augustus-gene-0.11-mRNA-1 (+1)	2	2	66.79	0.00321248	24.9316	2.06616	1.04695	gi|391331198|ref|XP_003740037.1|;PREDICTED: ADP-ribosylation factor-like protein 1-like [Metaseiulus occidentalis];2.14E-102;302.753 protein AED:0.07 eAED:0.07 QI:81|1|1|1|0.66|0.75|4|479|155; TOPep_Count=9	461531	441614	226172	210940	461531	443832	244938	237922	2	2	1	0
maker-scaffold0000012383-augustus-gene-0.41-mRNA-1	15	12	863.26	0.0157441	18.0288	1.32717	0.408359	gi|391339887|ref|XP_003744278.1|;PREDICTED: EH domain-containing protein 1-like [Metaseiulus occidentalis];0;894.034 protein AED:0.15 eAED:0.15 QI:0|0|0|0.87|1|1|8|0|529; TOPep_Count=39	1.44631e+07	1.44852e+07	1.12986e+07	1.05134e+07	1.44631e+07	1.4558e+07	1.22361e+07	1.18582e+07	10	10	12	12
maker-scaffold0000012362-augustus-gene-0.41-mRNA-1	30	30	1792.09	0.00665876	21.7661	1.42356	0.509501	gi|391327731|ref|XP_003738350.1|;PREDICTED: heat shock 70 kDa protein 4-like [Metaseiulus occidentalis];0;874.004 protein AED:0.05 eAED:0.05 QI:419|1|0.77|1|0.87|0.88|9|2296|842; TOPep_Count=54	4.60235e+07	4.45624e+07	3.25825e+07	3.1051e+07	4.60235e+07	4.47863e+07	3.5286e+07	3.50228e+07	30	29	21	21
maker-scaffold0000012346-augustus-gene-0.88-mRNA-1	13	13	1291.04	0.0579927	12.3663	1.158	0.21164	gi|391325115|ref|XP_003737085.1|;PREDICTED: superoxide dismutase [Cu-Zn]-like [Metaseiulus occidentalis];1.15E-79;244.202 protein AED:0.05 eAED:0.05 QI:993|1|1|1|1|1|4|774|156; TOPep_Count=12	7.93622e+07	8.02477e+07	6.63877e+07	7.14443e+07	7.93622e+07	8.06508e+07	7.18961e+07	8.05828e+07	18	17	18	17
maker-scaffold0000012346-augustus-gene-0.87-mRNA-1	15	15	1281.84	0.0186813	17.2859	0.660855	-0.597595	gi|391325117|ref|XP_003737086.1|;PREDICTED: dihydrolipoyl dehydrogenase, mitochondrial-like [Metaseiulus occidentalis];0;906.746 protein AED:0.05 eAED:0.05 QI:2107|0.87|0.88|1|0.75|0.66|9|964|522; TOPep_Count=29	1.76341e+07	1.64242e+07	2.6928e+07	2.46086e+07	1.76341e+07	1.65067e+07	2.91624e+07	2.77563e+07	15	16	18	17
maker-scaffold0000012345-augustus-gene-0.9-mRNA-1	9	9	426.84	0.0282166	15.495	1.15713	0.210546	gi|391342994|ref|XP_003745800.1|;PREDICTED: uncharacterized protein LOC100901644 [Metaseiulus occidentalis];4.13E-81;259.996 protein AED:0.02 eAED:0.02 QI:474|1|1|1|1|1|4|325|315; TOPep_Count=21	5.63013e+06	5.87126e+06	5.0377e+06	4.90192e+06	5.63013e+06	5.90076e+06	5.4557e+06	5.52893e+06	8	9	6	6
maker-scaffold0000012322-augustus-gene-0.4-mRNA-1	2	2	200.75	0.0273011	15.6382	1.94913	0.962833	gi|391342561|ref|XP_003745586.1|;PREDICTED: protein ERGIC-53-like isoform 2 [Metaseiulus occidentalis];8.38E-44;160.614 protein AED:0.01 eAED:0.01 QI:0|1|0.5|1|1|1|2|3158|149; TOPep_Count=8	1.10577e+06	1.36021e+06	605871	659298	1.10577e+06	1.36705e+06	656142	743630	1	1	2	2
maker-scaffold0000012285-augustus-gene-0.26-mRNA-1	10	9	1455.74	0.578176	2.3794	0.95841	-0.0612853	gi|83308265|emb|CAJ44440.1|;tropomyosin [Dermanyssus gallinae];8.37E-41;150.599 protein AED:0.31 eAED:0.31 QI:0|0.33|0|0.75|1|1|4|0|209; TOPep_Count=12	1.13608e+08	1.02362e+08	1.17127e+08	1.08215e+08	1.13608e+08	1.02876e+08	1.26845e+08	1.22057e+08	14	14	13	12
maker-scaffold0000012160-augustus-gene-0.27-mRNA-1	5	5	609.47	0.16843	7.7358	0.965321	-0.0509188	gi|391331748|ref|XP_003740304.1|;PREDICTED: phosphotidylinositol phosphatase PTPRQ-like [Metaseiulus occidentalis];4.74E-33;140.969 protein AED:0.11 eAED:0.11 QI:0|1|0.33|1|1|1|3|0|348; TOPep_Count=18	4.51392e+07	4.40983e+07	4.56714e+07	4.67719e+07	4.51392e+07	4.43198e+07	4.94609e+07	5.27546e+07	6	6	6	5
maker-scaffold0000012153-augustus-gene-0.25-mRNA-1	5	5	312.81	0.218163	6.61219	0.778907	-0.360477	gi|391340396|ref|XP_003744527.1|;PREDICTED: V-type proton ATPase subunit H-like [Metaseiulus occidentalis];0;764.222 protein AED:0.18 eAED:0.18 QI:0|0.75|0.77|0.88|1|1|9|1713|567; TOPep_Count=35	5.0029e+06	4.31248e+06	6.6764e+06	5.28316e+06	5.0029e+06	4.33415e+06	7.23036e+06	5.95893e+06	5	4	5	4
maker-scaffold0000012116-augustus-gene-0.34-mRNA-1 (+1)	85	82	6806.29	0.0104573	19.8058	1.10521	0.144322	gi|391345106|ref|XP_003746834.1|;PREDICTED: spectrin beta chain-like [Metaseiulus occidentalis];0;4273 protein AED:0.04 eAED:0.04 QI:569|1|1|1|0.9|0.81|11|937|2305; TOPep_Count=164	9.13282e+07	9.25361e+07	8.38417e+07	8.25195e+07	9.13282e+07	9.3001e+07	9.07984e+07	9.30747e+07	81	85	69	74
maker-scaffold0000012106-augustus-gene-0.20-mRNA-1	8	8	532.21	0.20128	6.96199	0.930137	-0.104486	gi|391342366|ref|XP_003745491.1|;PREDICTED: delta-1-pyrroline-5-carboxylate dehydrogenase, mitochondrial-like [Metaseiulus occidentalis];0;724.931 protein AED:0.07 eAED:0.07 QI:751|1|1|1|0.9|0.81|11|962|416; TOPep_Count=25	6.50989e+06	6.02161e+06	6.73564e+06	6.73712e+06	6.50989e+06	6.05186e+06	7.29453e+06	7.59887e+06	5	5	7	6
maker-scaffold0000011970-augustus-gene-0.36-mRNA-1	2	2	201.62	0.678726	1.68305	1.05448	0.0765292	gi|391326452|ref|XP_003737729.1|;PREDICTED: 60S ribosomal protein L36-like [Metaseiulus occidentalis];4.28E-52;170.244 protein AED:0.15 eAED:0.15 QI:94|1|0.66|1|1|1|3|0|106; TOPep_Count=6	751137	917461	786403	795990	751137	922070	851653	897806	1	2	1	2
maker-scaffold0000011887-augustus-gene-0.60-mRNA-1	14	14	715.11	0.0233477	16.3176	1.1256	0.170697	gi|391345673|ref|XP_003747109.1|;PREDICTED: cytoplasmic aconitate hydratase [Metaseiulus occidentalis];0;1221.45 protein AED:0.07 eAED:0.07 QI:274|1|1|1|0.8|0.66|6|661|769; TOPep_Count=41	1.18216e+07	1.22482e+07	1.07441e+07	1.06399e+07	1.18216e+07	1.23097e+07	1.16356e+07	1.20008e+07	11	9	8	9
maker-scaffold0000011857-augustus-gene-0.7-mRNA-1	5	5	286.46	0.0246913	16.0746	0.862447	-0.213493	gi|241859213|ref|XP_002416195.1|;NADH-ubiquinone oxidoreductase, subunit NDUFB10/PDSW, putative [Ixodes scapularis] >gi|215510409|gb|EEC19862.1| NADH-ubiquinone oxidoreductase, subunit NDUFB10/PDSW, putative [Ixodes scapularis];2.41E-45;157.147 prot	4.91083e+06	4.68559e+06	5.58303e+06	5.54394e+06	4.91083e+06	4.70912e+06	6.04627e+06	6.25307e+06	6	6	6	6
maker-scaffold0000011836-augustus-gene-0.17-mRNA-1	4	4	159.1	0.020524	16.8774	0.673447	-0.570364	gi|391346305|ref|XP_003747418.1|;PREDICTED: 60S ribosomal protein L21-like [Metaseiulus occidentalis];1.09E-94;282.722 protein AED:0.04 eAED:0.04 QI:232|1|1|1|0.5|0.2|5|1306|159; TOPep_Count=9	1.02909e+06	1.05701e+06	1.4626e+06	1.63505e+06	1.02909e+06	1.06232e+06	1.58395e+06	1.84419e+06	4	3	5	5
maker-scaffold0000011741-augustus-gene-0.43-mRNA-1	7	7	393.25	0.0590686	12.2864	1.39332	0.478529	gi|391346743|ref|XP_003747628.1|;PREDICTED: uncharacterized protein LOC100903670 [Metaseiulus occidentalis];3.17E-126;373.244 protein AED:0.08 eAED:0.08 QI:372|1|0.85|1|0.66|0.57|7|0|276; TOPep_Count=20	4.67814e+06	4.99905e+06	3.20134e+06	3.74407e+06	4.67814e+06	5.02416e+06	3.46696e+06	4.22298e+06	5	6	4	6
maker-scaffold0000011716-augustus-gene-0.45-mRNA-1	2	2	72.21	0.00631877	21.9937	1.95661	0.968357	gi|391345291|ref|XP_003746923.1|;PREDICTED: abhydrolase domain-containing protein 16A-like [Metaseiulus occidentalis];0;888.641 protein AED:0.06 eAED:0.06 QI:618|1|1|1|0.81|0.75|12|604|577; TOPep_Count=35	910744	962515	500702	456697	910744	967350	542248	515114	1	2	2	1
maker-scaffold0000011537-augustus-gene-0.31-mRNA-1	2	2	75.98	0.00183756	27.3576	0.120872	-3.04845	gi|396582590|gb|AFN88463.1|;vitellogenin 1 [Varroa destructor];0;2365.88 protein AED:0.01 eAED:0.01 QI:0|0.66|0.5|1|0.66|0.5|4|246|1840; TOPep_Count=120	74161.1	61860.8	559259	566080	74161.1	62171.6	605663	638488	0	0	1	2
maker-scaffold0000011513-augustus-gene-0.20-mRNA-1 (+1)	5	5	374.88	0.00166772	27.7788	1.9479	0.961918	gi|391338450|ref|XP_003743571.1|;PREDICTED: proteasome subunit alpha type-7-like isoform 2 [Metaseiulus occidentalis];4.64E-129;375.941 protein AED:0.03 eAED:0.03 QI:0|1|1|1|0.66|0.75|4|1426|236; TOPep_Count=14	1.13706e+07	1.12307e+07	5.95555e+06	5.6474e+06	1.13706e+07	1.12872e+07	6.44971e+06	6.36976e+06	7	5	4	4
maker-scaffold0000011460-augustus-gene-0.70-mRNA-1	6	6	299.49	0.0333302	14.7716	0.743675	-0.427257	gi|391334360|ref|XP_003741573.1|;PREDICTED: mite group 2 allergen Tyr p 2-like [Metaseiulus occidentalis];2.4E-38;137.887 protein AED:0.00 eAED:0.00 QI:111|1|1|1|1|1|5|50|144; TOPep_Count=9	5.48567e+06	6.13209e+06	7.79171e+06	7.83038e+06	5.48567e+06	6.16289e+06	8.43822e+06	8.83198e+06	4	5	7	6
maker-scaffold0000011401-augustus-gene-0.21-mRNA-1	2	2	118.54	0.00200613	26.9764	1.8889	0.917546	gi|391335834|ref|XP_003742293.1|;PREDICTED: uncharacterized protein LOC100899789 [Metaseiulus occidentalis];1.33E-43;157.147 protein AED:0.04 eAED:0.04 QI:217|1|1|1|1|1|2|79|211; TOPep_Count=9	2.54479e+06	2.46985e+06	1.35966e+06	1.29513e+06	2.54479e+06	2.48226e+06	1.47248e+06	1.46079e+06	1	3	3	2
maker-scaffold0000011382-augustus-gene-0.32-mRNA-1	14	6	848.57	0.00526859	22.7831	0.522041	-0.937764	gi|391346533|ref|XP_003747527.1|;PREDICTED: myosin heavy chain, muscle-like [Metaseiulus occidentalis];3.74E-103;337.806 protein AED:0.06 eAED:0.06 QI:274|1|0.66|1|0.5|0.33|3|0|210; TOPep_Count=14	3.97209e+06	3.66515e+06	7.49836e+06	7.13119e+06	3.97209e+06	3.68356e+06	8.12053e+06	8.04335e+06	2	2	6	7
maker-scaffold0000011333-augustus-gene-0.19-mRNA-1	2	2	77.92	0.92264	0.349678	1.02316	0.0330355	gi|391343668|ref|XP_003746129.1|;PREDICTED: ribonuclease UK114-like [Metaseiulus occidentalis];9.22E-51;169.474 protein AED:0.03 eAED:0.03 QI:226|0.8|0.83|1|0.4|0.5|6|22|134; TOPep_Count=12	979680	754073	850351	844154	979680	757861	920908	952130	2	2	1	2
maker-scaffold0000011186-augustus-gene-0.48-mRNA-1	125	110	11194.5	0.0014644	28.3434	0.756993	-0.401648	gi|391346533|ref|XP_003747527.1|;PREDICTED: myosin heavy chain, muscle-like [Metaseiulus occidentalis];0;1884 protein AED:0.04 eAED:0.04 QI:82|1|1|1|1|1|5|363|1107; TOPep_Count=79	4.03729e+08	4.12083e+08	5.4046e+08	5.37241e+08	4.03729e+08	4.14153e+08	5.85303e+08	6.0596e+08	128	131	143	143
maker-scaffold0000011186-augustus-gene-0.45-mRNA-1	235	93	26169.1	0.00808402	20.9237	0.801034	-0.320065	gi|391346462|ref|XP_003747492.1|;PREDICTED: myosin heavy chain, muscle-like isoform 1 [Metaseiulus occidentalis];0;3604.3 protein AED:0.26 eAED:0.26 QI:58|0.76|0.71|1|1|1|14|1040|1940; TOPep_Count=125	1.38673e+09	1.33255e+09	1.70165e+09	1.69306e+09	1.38673e+09	1.33924e+09	1.84284e+09	1.90962e+09	153	149	162	163
maker-scaffold0000011127-augustus-gene-0.5-mRNA-1	7	7	232.3	0.753264	1.23053	1.02171	0.0309908	gi|391341954|ref|XP_003745289.1|;PREDICTED: calumenin-like [Metaseiulus occidentalis];6.09E-50;173.326 protein AED:0.00 eAED:0.00 QI:111|1|1|1|1|1|2|0|158; TOPep_Count=12	2.59828e+06	2.63894e+06	2.39668e+06	2.72924e+06	2.59828e+06	2.6522e+06	2.59554e+06	3.07834e+06	6	5	4	2
maker-scaffold0000011096-augustus-gene-0.8-mRNA-1	5	4	454.09	0.466686	3.30976	1.085	0.11769	gi|391344382|ref|XP_003746480.1|;PREDICTED: troponin I-like [Metaseiulus occidentalis];8.3E-93;281.182 protein AED:0.31 eAED:0.31 QI:80|0.8|0.5|1|1|1|6|0|195; TOPep_Count=11	7.22905e+06	7.71322e+06	6.26958e+06	7.50216e+06	7.22905e+06	7.75196e+06	6.78979e+06	8.46177e+06	5	5	4	5
maker-scaffold0000011075-augustus-gene-0.110-mRNA-1	3	3	338.93	0.0196614	17.0638	1.93082	0.949213	gi|391336136|ref|XP_003742438.1|;PREDICTED: vesicle-trafficking protein SEC22b-A-like [Metaseiulus occidentalis];4.99E-127;385.571 protein AED:0.46 eAED:0.46 QI:49|0.8|0.66|1|1|1|6|0|639; TOPep_Count=22	3.98683e+06	3.89221e+06	1.85015e+06	2.23052e+06	3.98683e+06	3.91176e+06	2.00366e+06	2.51583e+06	2	3	1	1
maker-scaffold0000011075-augustus-gene-0.108-mRNA-1	14	14	1667.36	0.141812	8.48286	0.874152	-0.194043	gi|391336140|ref|XP_003742440.1|;PREDICTED: cathepsin L-like [Metaseiulus occidentalis];2.2E-164;473.781 protein AED:0.04 eAED:0.04 QI:0|0|0|1|1|1|2|0|331; TOPep_Count=17	4.74068e+07	4.45955e+07	5.5129e+07	5.01184e+07	4.74068e+07	4.48195e+07	5.97033e+07	5.65291e+07	15	12	18	17
maker-scaffold0000011071-augustus-gene-0.6-mRNA-1	6	6	389.56	0.084119	10.7511	1.09245	0.127568	gi|391331748|ref|XP_003740304.1|;PREDICTED: phosphotidylinositol phosphatase PTPRQ-like [Metaseiulus occidentalis];9.83E-39;157.532 protein AED:0.00 eAED:0.00 QI:0|1|0.8|1|1|1|5|302|345; TOPep_Count=14	1.29479e+07	1.33432e+07	1.17567e+07	1.23094e+07	1.29479e+07	1.34102e+07	1.27322e+07	1.38839e+07	6	5	5	5
maker-scaffold0000011052-augustus-gene-0.14-mRNA-1	4	4	238.54	0.123057	9.09895	0.739333	-0.435703	gi|391346585|ref|XP_003747553.1|;PREDICTED: uncharacterized protein LOC100904290 [Metaseiulus occidentalis];6.39E-90;275.018 protein AED:0.26 eAED:0.26 QI:0|1|0.83|1|1|1|6|3527|218; TOPep_Count=12	6.09026e+06	4.94301e+06	7.88052e+06	7.04275e+06	6.09026e+06	4.96784e+06	8.53439e+06	7.9436e+06	3	4	4	5
maker-scaffold0000010959-augustus-gene-0.45-mRNA-1	23	23	1634.23	0.19947	7.00122	1.18777	0.248259	gi|391336631|ref|XP_003742682.1|;PREDICTED: glutathione S-transferase Mu 1-like [Metaseiulus occidentalis];2.23E-116;348.591 protein AED:0.28 eAED:0.28 QI:0|0.5|0.66|1|0|0.66|3|379|358; TOPep_Count=28	1.72923e+08	1.59561e+08	1.51593e+08	1.28329e+08	1.72923e+08	1.60363e+08	1.64172e+08	1.44744e+08	39	39	36	30
maker-scaffold0000010957-augustus-gene-0.43-mRNA-1	9	9	628.83	0.151649	8.19161	0.8975	-0.156015	gi|90819986|gb|ABD98750.1|;mitochondrial cytochrome c oxidase subunit Va-like protein [Graphocephala atropunctata];1.38E-49;167.162 protein AED:0.20 eAED:0.20 QI:74|1|1|1|0.66|0.5|4|221|149; TOPep_Count=12	2.96286e+07	3.05449e+07	3.20216e+07	3.50241e+07	2.96286e+07	3.06983e+07	3.46785e+07	3.95041e+07	12	13	12	12
maker-scaffold0000010919-augustus-gene-0.29-mRNA-1	14	14	964.16	0.659421	1.80838	0.994307	-0.00823639	gi|391336466|ref|XP_003742601.1|;PREDICTED: 2,3-bisphosphoglycerate-independent phosphoglycerate mutase-like [Metaseiulus occidentalis];0;947.962 protein AED:0.06 eAED:0.06 QI:354|1|1|1|0.85|0.75|8|595|514; TOPep_Count=29	1.56117e+07	1.57598e+07	1.59335e+07	1.56176e+07	1.56117e+07	1.5839e+07	1.72555e+07	1.76153e+07	12	12	10	12
maker-scaffold0000010918-augustus-gene-0.83-mRNA-1	6	6	339.21	0.00188515	27.2465	1.93288	0.950756	gi|391341573|ref|XP_003745103.1|;PREDICTED: carbonyl reductase [NADPH] 1-like [Metaseiulus occidentalis];1.77E-135;396.741 protein AED:0.15 eAED:0.15 QI:128|1|1|1|1|1|3|80|287; TOPep_Count=22	8.31087e+06	8.72458e+06	4.47366e+06	4.33983e+06	8.31087e+06	8.76841e+06	4.84485e+06	4.89494e+06	5	5	5	3
maker-scaffold0000010918-augustus-gene-0.82-mRNA-1	2	2	298.49	0.115546	9.37245	1.35328	0.436463	gi|391341571|ref|XP_003745102.1|;PREDICTED: eukaryotic translation initiation factor 3 subunit J-like [Metaseiulus occidentalis];6.02E-65;214.157 protein AED:0.00 eAED:0.00 QI:70|1|1|1|0.75|0.8|5|1088|280; TOPep_Count=20	883162	870710	573748	722265	883162	875084	621354	814651	2	2	2	1
maker-scaffold0000010887-augustus-gene-0.21-mRNA-1	6	6	279.93	0.00774633	21.109	0.257357	-1.95816	gi|391346293|ref|XP_003747412.1|;PREDICTED: acidic mammalian chitinase-like [Metaseiulus occidentalis];0;570.081 protein AED:0.01 eAED:0.01 QI:64|1|0.66|1|1|1|3|0|489; TOPep_Count=29	1.2203e+06	1.02114e+06	4.70551e+06	4.00396e+06	1.2203e+06	1.02627e+06	5.09594e+06	4.51611e+06	0	1	6	4
maker-scaffold0000010866-augustus-gene-0.34-mRNA-1	3	3	92.67	0.412156	3.84939	0.943649	-0.0836775	gi|391325121|ref|XP_003737088.1|;PREDICTED: phosphatidylinositol 4,5-bisphosphate 5-phosphatase A-like [Metaseiulus occidentalis];1.03E-159;470.7 protein AED:0.15 eAED:0.15 QI:459|1|1|1|0.8|0.72|11|1182|448; TOPep_Count=30	435800	406337	465765	426661	435800	408379	504411	481236	2	2	3	2
maker-scaffold0000010824-augustus-gene-0.23-mRNA-1 (+1)	13	13	1126.72	0.00536049	22.708	0.476076	-1.07074	gi|391337506|ref|XP_003743108.1|;PREDICTED: pyruvate carboxylase, mitochondrial [Metaseiulus occidentalis];0;2099.71 protein AED:0.01 eAED:0.01 QI:538|1|1|1|1|1|2|1011|1177; TOPep_Count=76	8.40132e+06	8.3285e+06	1.85232e+07	1.66178e+07	8.40132e+06	8.37033e+06	2.00602e+07	1.87434e+07	7	7	13	13
maker-scaffold0000010799-augustus-gene-0.35-mRNA-1	10	10	668.83	0.160783	7.93761	0.886487	-0.173829	gi|391348191|ref|XP_003748333.1|;PREDICTED: probable serine carboxypeptidase CPVL-like isoform 1 [Metaseiulus occidentalis];0;723.005 protein AED:0.29 eAED:0.29 QI:97|1|1|1|1|1|4|129|471; TOPep_Count=20	1.12063e+07	1.11287e+07	1.32824e+07	1.19126e+07	1.12063e+07	1.11846e+07	1.43845e+07	1.34363e+07	7	9	11	12
maker-scaffold0000010784-augustus-gene-0.27-mRNA-1	5	5	355.73	9.36248e-05	40.2861	26.113	4.7067	gi|572271994|ref|XP_006613917.1|;PREDICTED: cAMP-dependent protein kinase type II regulatory subunit-like isoform X2 [Apis dorsata];4.71E-100;308.145 protein AED:0.08 eAED:0.08 QI:145|1|0.5|1|1|1|2|0|305; TOPep_Count=22	6.14925e+06	6.20071e+06	243870	229073	6.14925e+06	6.23186e+06	264105	258374	5	3	0	0
maker-scaffold0000010775-augustus-gene-0.30-mRNA-1	5	5	358.4	0.111028	9.54569	1.13159	0.178356	gi|391335044|ref|XP_003741907.1|;PREDICTED: isochorismatase domain-containing protein 2, mitochondrial-like [Metaseiulus occidentalis];4.09E-105;312.768 protein AED:0.13 eAED:0.13 QI:1436|1|1|1|0.8|0.66|6|5387|205; TOPep_Count=12	1.65815e+07	1.641e+07	1.39205e+07	1.52345e+07	1.65815e+07	1.64925e+07	1.50755e+07	1.71831e+07	5	5	5	5
maker-scaffold0000010770-augustus-gene-0.15-mRNA-1	2	2	66.79	0.0389444	14.0956	1.33323	0.414922	gi|391331977|ref|XP_003740415.1|;PREDICTED: platelet-activating factor acetylhydrolase IB subunit beta-like [Metaseiulus occidentalis];2.22E-105;314.694 protein AED:0.12 eAED:0.12 QI:158|0.75|0.6|1|1|1|5|0|199; TOPep_Count=10	1.21197e+06	1.08095e+06	868943	850886	1.21197e+06	1.08638e+06	941043	959724	1	0	1	1
maker-scaffold0000010711-augustus-gene-0.68-mRNA-1	3	3	196.01	0.0181739	17.4055	0.5536	-0.853084	gi|391333356|ref|XP_003741082.1|;PREDICTED: probable small nuclear ribonucleoprotein Sm D1-like [Metaseiulus occidentalis];1.51E-56;182.57 protein AED:0.03 eAED:0.03 QI:443|1|1|1|0|0|3|238|120; TOPep_Count=6	4.74586e+06	4.5045e+06	8.98948e+06	7.71997e+06	4.74586e+06	4.52713e+06	9.73538e+06	8.70744e+06	3	3	3	4
maker-scaffold0000010702-augustus-gene-0.24-mRNA-1	3	3	116.81	0.224563	6.48661	1.42251	0.508436	gi|391344693|ref|XP_003746630.1|;PREDICTED: acylamino-acid-releasing enzyme-like [Metaseiulus occidentalis];0;644.425 protein AED:0.15 eAED:0.15 QI:0|0.63|0.5|0.91|0.90|0.91|12|40|749; TOPep_Count=40	395358	578784	352343	332463	395358	581691	381578	374989	2	2	2	3
maker-scaffold0000010702-augustus-gene-0.22-mRNA-1	2	2	66.79	0.00580994	22.3583	0.394803	-1.34079	gi|391331806|ref|XP_003740333.1|;PREDICTED: pentatricopeptide repeat-containing protein 2-like [Metaseiulus occidentalis];1.29E-169;492.656 protein AED:0.08 eAED:0.08 QI:628|1|0.66|1|0.5|0.33|3|0|404; TOPep_Count=29	192510	166919	456037	454363	192510	167757	493876	512481	0	0	2	1
maker-scaffold0000010624-augustus-gene-0.30-mRNA-1	3	3	242.92	0.0292273	15.3421	0.667249	-0.583702	gi|391340004|ref|XP_003744336.1|;PREDICTED: grpE protein homolog, mitochondrial-like [Metaseiulus occidentalis];5.32E-95;288.115 protein AED:0.03 eAED:0.03 QI:891|1|1|1|1|1|4|961|218; TOPep_Count=13	1.60581e+06	1.42722e+06	2.36226e+06	2.18331e+06	1.60581e+06	1.43439e+06	2.55826e+06	2.46258e+06	3	2	4	3
maker-scaffold0000010616-augustus-gene-0.28-mRNA-1	6	3	775.33	0.000713741	31.4646	0.300548	-1.73433	gi|391325160|ref|XP_003737107.1|;PREDICTED: homeobox protein Hox-C10-like [Metaseiulus occidentalis];1.36E-67;219.164 protein AED:0.06 eAED:0.06 QI:1051|0.75|1|1|0.5|0.6|5|362|147; TOPep_Count=5	2.32009e+06	2.20641e+06	7.68132e+06	7.37949e+06	2.32009e+06	2.21749e+06	8.31867e+06	8.32341e+06	0	0	3	3
maker-scaffold0000010531-augustus-gene-0.50-mRNA-1	12	11	872.97	0.0129682	18.8712	1.65604	0.727739	gi|391326313|ref|XP_003737662.1|;PREDICTED: 26S protease regulatory subunit 6B-like [Metaseiulus occidentalis];0;780.4 protein AED:0.08 eAED:0.08 QI:472|1|1|1|1|1|6|309|405; TOPep_Count=22	2.06279e+07	1.94793e+07	1.27211e+07	1.14977e+07	2.06279e+07	1.95771e+07	1.37766e+07	1.29683e+07	13	13	10	9
maker-scaffold0000010502-augustus-gene-0.50-mRNA-1	26	24	2798.52	0.100851	9.9632	1.10088	0.138654	gi|391340644|ref|XP_003744648.1|;PREDICTED: glyceraldehyde-3-phosphate dehydrogenase 2-like [Metaseiulus occidentalis];0;627.091 protein AED:0.05 eAED:0.05 QI:178|1|1|1|1|1|3|384|334; TOPep_Count=18	1.80665e+08	1.87811e+08	1.6286e+08	1.71851e+08	1.80665e+08	1.88755e+08	1.76373e+08	1.93832e+08	29	29	32	32
maker-scaffold0000010493-augustus-gene-0.66-mRNA-1	4	4	710.01	0.0430747	13.6578	0.689599	-0.53617	gi|391339495|ref|XP_003744084.1|;PREDICTED: uncharacterized protein LOC100909078 [Metaseiulus occidentalis];1.07E-18;91.2781 protein AED:0.41 eAED:0.41 QI:0|0.5|0.33|0.66|0.5|0.33|3|0|254; TOPep_Count=6	1.12973e+07	1.16364e+07	1.53386e+07	1.79179e+07	1.12973e+07	1.16948e+07	1.66113e+07	2.02099e+07	3	3	4	5
maker-scaffold0000010476-augustus-gene-0.33-mRNA-1	2	2	41.66	0.252711	5.97375	1.06654	0.0929413	gi|391346165|ref|XP_003747349.1|;PREDICTED: lysosomal alpha-mannosidase-like [Metaseiulus occidentalis];6.07E-141;449.514 protein AED:0.15 eAED:0.15 QI:23|0.8|0.90|0.90|0.8|0.81|11|1141|714; TOPep_Count=42	610327	597602	588688	543877	610327	600604	637534	613445	0	2	1	1
maker-scaffold0000010425-augustus-gene-0.17-mRNA-1	2	2	58.76	0.104165	9.82278	0.587561	-0.767188	gi|391346781|ref|XP_003747647.1|;PREDICTED: ran-binding protein 9-like [Metaseiulus occidentalis];0;689.493 protein AED:0.14 eAED:0.14 QI:1284|1|1|1|1|1|7|2113|553; TOPep_Count=24	143561	210772	307101	295956	143561	211831	332583	333812	0	0	1	1
maker-scaffold0000010424-augustus-gene-0.9-mRNA-1	7	7	439.29	0.00966414	20.1484	1.23694	0.306775	gi|391340615|ref|XP_003744634.1|;PREDICTED: proteasome subunit alpha type-5-like [Metaseiulus occidentalis];4.14E-152;437.187 protein AED:0.01 eAED:0.01 QI:222|1|1|1|1|1|4|191|292; TOPep_Count=17	1.02371e+07	1.06391e+07	8.36714e+06	8.51023e+06	1.02371e+07	1.06926e+07	9.0614e+06	9.59878e+06	6	3	6	6
maker-scaffold0000010422-augustus-gene-0.16-mRNA-1	3	3	80.71	0.0200884	16.9706	0.62892	-0.669052	gi|332016543|gb|EGI57424.1|;SEC14 domain and spectrin repeat-containing protein 1 [Acromyrmex echinatior];1.19E-20;102.064 protein AED:0.05 eAED:0.05 QI:37|0.83|0.57|0.85|1|0.85|7|0|252; TOPep_Count=15	454651	407487	711678	659145	454651	409534	770728	743457	1	1	2	1
maker-scaffold0000010382-augustus-gene-0.79-mRNA-1	2	2	144.8	0.0552334	12.578	0.655575	-0.609166	gi|391345479|ref|XP_003747013.1|;PREDICTED: transformer-2 protein homolog beta-like [Metaseiulus occidentalis];2.37E-66;219.164 protein AED:0.27 eAED:0.28 QI:411|0.66|0.25|1|0|0|4|0|300; TOPep_Count=12	891573	977927	1.55641e+06	1.29528e+06	891573	982839	1.68555e+06	1.46096e+06	0	2	1	2
maker-scaffold0000010367-augustus-gene-0.42-mRNA-1	12	12	939.71	0.00663963	21.7786	0.741263	-0.431942	gi|391330856|ref|XP_003739868.1|;PREDICTED: dihydrolipoyllysine-residue succinyltransferase component of 2-oxoglutarate dehydrogenase complex, mitochondrial-like [Metaseiulus occidentalis];0;588.571 protein AED:0.03 eAED:0.03 QI:59|1|1|1|1|1|2|547|4	1.32017e+07	1.26246e+07	1.72441e+07	1.75968e+07	1.32017e+07	1.2688e+07	1.86749e+07	1.98476e+07	10	11	11	12
maker-scaffold0000010341-augustus-gene-0.3-mRNA-1	12	12	780.13	0.0366249	14.3622	0.726585	-0.460797	gi|391332667|ref|XP_003740753.1|;PREDICTED: uncharacterized protein LOC100900676 [Metaseiulus occidentalis];3.57E-65;221.861 protein AED:0.25 eAED:0.25 QI:0|0.66|0.5|1|1|1|4|474|363; TOPep_Count=24	4.55175e+07	4.76229e+07	6.03587e+07	6.78307e+07	4.55175e+07	4.78622e+07	6.53669e+07	7.6507e+07	11	11	12	13
maker-scaffold0000010339-augustus-gene-0.70-mRNA-1	2	2	91.08	0.644108	1.91041	0.954675	-0.0669188	gi|391337623|ref|XP_003743166.1|;PREDICTED: uridine-cytidine kinase 2-B-like [Metaseiulus occidentalis];6.54E-111;327.791 protein AED:0.06 eAED:0.06 QI:44|1|0.83|1|0.6|0.5|6|11|180; TOPep_Count=11	377336	428309	446838	397057	377336	430461	483914	447845	2	2	0	1
maker-scaffold0000010328-augustus-gene-0.18-mRNA-1	3	3	236.78	0.0605488	12.1789	1.27983	0.355955	gi|391346692|ref|XP_003747603.1|;PREDICTED: suppressor of G2 allele of SKP1 homolog [Metaseiulus occidentalis];5.39E-65;209.92 protein AED:0.08 eAED:0.08 QI:283|1|1|1|0.5|1|3|6|205; TOPep_Count=9	1.9262e+06	1.85879e+06	1.56962e+06	1.38779e+06	1.9262e+06	1.86813e+06	1.69986e+06	1.56531e+06	3	3	3	2
maker-scaffold0000010322-augustus-gene-0.4-mRNA-1	3	3	59.11	0.135126	8.6926	0.829072	-0.270431	gi|391331315|ref|XP_003740095.1|;PREDICTED: signal recognition particle 19 kDa protein-like [Metaseiulus occidentalis];4.69E-100;299.286 protein AED:0.01 eAED:0.01 QI:918|1|0.75|1|1|1|4|0|200; TOPep_Count=13	442289	494735	594927	535281	442289	497220	644291	603750	0	1	2	2
maker-scaffold0000010317-augustus-gene-0.87-mRNA-1	4	4	118.29	0.455694	3.41327	0.851526	-0.231877	gi|391348898|ref|XP_003748677.1|;PREDICTED: F-actin-capping protein subunit beta-like [Metaseiulus occidentalis];2.9E-171;487.649 protein AED:0.17 eAED:0.17 QI:0|0|0|1|1|1|5|0|293; TOPep_Count=21	950645	725030	1.09688e+06	870966	950645	728672	1.1879e+06	982373	4	2	3	5
maker-scaffold0000010317-augustus-gene-0.86-mRNA-1	5	5	312.09	0.0614028	12.1181	1.22989	0.298529	gi|562865245|ref|XP_006160823.1|;PREDICTED: eukaryotic translation initiation factor 4 gamma 1 isoform X1 [Tupaia chinensis];1.29E-87;327.02 protein AED:0.07 eAED:0.07 QI:423|1|1|1|0.76|0.71|14|145|1784; TOPep_Count=82	2.5826e+06	2.32164e+06	2.00192e+06	1.98563e+06	2.5826e+06	2.3333e+06	2.16803e+06	2.23961e+06	4	5	3	3
maker-scaffold0000010317-augustus-gene-0.85-mRNA-1	7	7	375.26	0.657014	1.82425	1.01599	0.0228808	gi|391327537|ref|XP_003738254.1|;PREDICTED: fumarylacetoacetase-like [Metaseiulus occidentalis];0;710.679 protein AED:0.34 eAED:0.34 QI:291|0.6|0.66|1|0.8|0.66|6|64|1123; TOPep_Count=63	4.93017e+06	4.84183e+06	4.95427e+06	4.66396e+06	4.93017e+06	4.86615e+06	5.36534e+06	5.26053e+06	7	8	4	7
maker-scaffold0000010299-augustus-gene-0.36-mRNA-1	24	24	1845.07	0.000248342	36.0495	1.20065	0.26381	gi|241999384|ref|XP_002434335.1|;GMP synthase, putative [Ixodes scapularis] >gi|215497665|gb|EEC07159.1| GMP synthase, putative [Ixodes scapularis];0;954.896 protein AED:0.06 eAED:0.06 QI:844|1|1|1|0.85|0.75|8|777|676; TOPep_Count=40	3.48712e+07	3.46802e+07	2.89387e+07	2.89896e+07	3.48712e+07	3.48544e+07	3.13399e+07	3.26977e+07	25	30	18	19
maker-scaffold0000010294-augustus-gene-0.4-mRNA-1	2	2	96.5	0.0534532	12.7203	0.687528	-0.54051	gi|391331748|ref|XP_003740304.1|;PREDICTED: phosphotidylinositol phosphatase PTPRQ-like [Metaseiulus occidentalis];2.15E-79;285.034 protein AED:0.00 eAED:0.00 QI:0|1|0.88|1|1|1|9|25|702; TOPep_Count=38	301897	358761	466462	494457	301897	360563	505166	557704	2	1	2	2
maker-scaffold0000010252-augustus-gene-0.44-mRNA-1	4	4	285.11	0.147122	8.32322	0.898894	-0.153777	gi|391337742|ref|XP_003743224.1|;PREDICTED: alanine aminotransferase 2-like [Metaseiulus occidentalis];0;845.884 protein AED:0.02 eAED:0.02 QI:670|1|1|1|1|1|7|1468|607; TOPep_Count=39	3.30567e+06	3.05115e+06	3.61847e+06	3.45336e+06	3.30567e+06	3.06648e+06	3.91871e+06	3.89508e+06	3	3	4	3
maker-scaffold0000010252-augustus-gene-0.43-mRNA-1	3	3	293.96	0.00843385	20.7397	0.588181	-0.765669	gi|391337645|ref|XP_003743177.1|;PREDICTED: mitochondrial import receptor subunit TOM40 homolog 1-like [Metaseiulus occidentalis];3.16E-139;409.838 protein AED:0.04 eAED:0.04 QI:133|1|1|1|0.66|0.5|4|1149|341; TOPep_Count=17	1.07207e+06	1.17669e+06	1.88157e+06	1.94167e+06	1.07207e+06	1.1826e+06	2.03769e+06	2.19004e+06	1	1	3	3
maker-scaffold0000010224-augustus-gene-0.12-mRNA-1	4	4	322.36	0.0141183	18.5022	1.54467	0.627301	gi|391336462|ref|XP_003742599.1|;PREDICTED: 60S ribosomal protein L18-like [Metaseiulus occidentalis];5.56E-114;333.954 protein AED:0.08 eAED:0.08 QI:81|1|0.66|1|1|1|3|0|188; TOPep_Count=10	3.28962e+06	3.03849e+06	1.979e+06	2.11773e+06	3.28962e+06	3.05376e+06	2.14321e+06	2.38861e+06	3	2	3	3
maker-scaffold0000010222-augustus-gene-0.32-mRNA-1	2	2	91.08	0.0834063	10.788	1.11638	0.158827	gi|391348602|ref|XP_003748535.1|;PREDICTED: V-type proton ATPase subunit G-like [Metaseiulus occidentalis];1.92E-60;192.586 protein AED:0.02 eAED:0.02 QI:1371|1|1|1|1|1|3|728|120; TOPep_Count=6	1.09461e+06	1.1537e+06	1.02855e+06	985384	1.09461e+06	1.1595e+06	1.11389e+06	1.11143e+06	2	2	2	2
maker-scaffold0000010219-augustus-gene-0.33-mRNA-1	6	6	458.42	0.0242799	16.1475	1.30931	0.388804	gi|391336358|ref|XP_003742548.1|;PREDICTED: asparagine--tRNA ligase, cytoplasmic-like [Metaseiulus occidentalis];0;903.279 protein AED:0.15 eAED:0.15 QI:167|1|1|1|1|1|10|181|554; TOPep_Count=34	3.51108e+06	3.63328e+06	2.8355e+06	2.62109e+06	3.51108e+06	3.65153e+06	3.07078e+06	2.95635e+06	6	5	2	4
maker-scaffold0000010216-augustus-gene-0.18-mRNA-1	11	11	730.46	0.00398981	23.9905	0.808226	-0.307169	gi|391329295|ref|XP_003739110.1|;PREDICTED: glycine N-methyltransferase-like [Metaseiulus occidentalis];0;513.842 protein AED:0.05 eAED:0.05 QI:468|1|1|1|1|1|6|74|306; TOPep_Count=14	1.12952e+07	1.16041e+07	1.41702e+07	1.41625e+07	1.12952e+07	1.16624e+07	1.5346e+07	1.59741e+07	11	10	11	12
maker-scaffold0000010164-augustus-gene-0.19-mRNA-1	2	2	85.37	0.00625283	22.0392	8.43449	3.0763	gi|391340057|ref|XP_003744362.1|;PREDICTED: histone-arginine methyltransferase CARMER-like [Metaseiulus occidentalis];0;967.222 protein AED:0.06 eAED:0.06 QI:305|1|1|1|1|1|6|285|581; TOPep_Count=30	395065	407237	55562.8	39558.7	395065	409282	60173.1	44618.7	2	1	0	0
maker-scaffold0000010127-augustus-gene-0.24-mRNA-1	6	6	330.04	0.523346	2.81211	1.06274	0.0877836	gi|391337278|ref|XP_003742997.1|;PREDICTED: protein SET-like [Metaseiulus occidentalis];1.66E-143;415.231 protein AED:0.06 eAED:0.06 QI:1223|1|1|1|1|1|3|437|265; TOPep_Count=14	7.36335e+06	6.98343e+06	7.27918e+06	6.22067e+06	7.36335e+06	7.01851e+06	7.88316e+06	7.01636e+06	8	8	6	8
maker-scaffold0000010126-augustus-gene-0.31-mRNA-1	13	13	994.92	0.11166	9.52101	0.853334	-0.228817	gi|391340235|ref|XP_003744449.1|;PREDICTED: extracellular domains-containing protein CG31004-like [Metaseiulus occidentalis];0;1714.89 protein AED:0.05 eAED:0.05 QI:3211|1|1|1|0.77|0.73|19|316|1161; TOPep_Count=59	7.91493e+06	7.85742e+06	9.77018e+06	8.71302e+06	7.91493e+06	7.89689e+06	1.05808e+07	9.82751e+06	8	8	9	12
maker-scaffold0000010122-augustus-gene-0.19-mRNA-1	2	2	51.69	0.0430562	13.6596	1.18855	0.249202	gi|391334889|ref|XP_003741831.1|;PREDICTED: protein Skeletor, isoforms B/C-like [Metaseiulus occidentalis];0;1231.85 protein AED:0.10 eAED:0.10 QI:0|0.88|0.8|0.9|1|1|10|2354|693; TOPep_Count=30	317323	323575	259945	279282	317323	325200	281514	315005	0	0	1	1
maker-scaffold0000010105-augustus-gene-0.11-mRNA-1	12	12	647.42	0.0193203	17.1399	1.05205	0.0732025	gi|391331466|ref|XP_003740167.1|;PREDICTED: saccharopine dehydrogenase-like oxidoreductase-like [Metaseiulus occidentalis];9.65E-168;498.819 protein AED:0.01 eAED:0.01 QI:1204|1|1|1|1|1|10|334|426; TOPep_Count=19	1.15709e+07	1.1621e+07	1.0947e+07	1.10975e+07	1.15709e+07	1.16794e+07	1.18553e+07	1.2517e+07	11	11	10	10
maker-scaffold0000010068-augustus-gene-0.22-mRNA-1	4	4	138.92	0.604028	2.18943	0.957872	-0.0620957	gi|391327374|ref|XP_003738176.1|;PREDICTED: erlin-2-B-like [Metaseiulus occidentalis];0;591.267 protein AED:0.10 eAED:0.10 QI:167|1|1|1|1|1|4|151|419; TOPep_Count=35	2.32166e+06	2.10483e+06	2.42739e+06	2.19378e+06	2.32166e+06	2.11541e+06	2.6288e+06	2.47439e+06	4	3	3	4
maker-scaffold0000010049-augustus-gene-0.16-mRNA-1	21	20	1555.27	0.000100398	39.9827	14.4414	3.85214	gi|242001406|ref|XP_002435346.1|;low-density lipoprotein receptor, putative [Ixodes scapularis] >gi|215498676|gb|EEC08170.1| low-density lipoprotein receptor, putative [Ixodes scapularis];3.57E-133;467.618 protein AED:0.03 eAED:0.03 QI:81|0.84|0.78|	3.46735e+07	3.41014e+07	2.44172e+06	2.32063e+06	3.46735e+07	3.42727e+07	2.64432e+06	2.61746e+06	19	19	0	0
maker-scaffold0000010031-augustus-gene-0.5-mRNA-1	2	2	43.29	0.0187581	17.2681	0.849809	-0.234789	gi|391332599|ref|XP_003740720.1|;PREDICTED: urocanate hydratase-like [Metaseiulus occidentalis];4.83E-64;217.624 protein AED:0.22 eAED:0.22 QI:307|1|1|1|0.66|0.75|4|268|143; TOPep_Count=10	279544	292382	337493	335513	279544	293851	365496	378428	1	1	1	2
maker-scaffold0000009993-augustus-gene-0.36-mRNA-1	12	12	625.36	0.104966	9.78953	1.16772	0.2237	gi|391345811|ref|XP_003747176.1|;PREDICTED: dihydropyrimidinase-related protein 2-like [Metaseiulus occidentalis];0;973.77 protein AED:0.11 eAED:0.11 QI:0|0.66|0.6|0.8|1|1|10|0|674; TOPep_Count=37	7.98772e+06	7.64856e+06	7.0333e+06	6.35709e+06	7.98772e+06	7.68698e+06	7.61688e+06	7.17023e+06	8	9	8	6
maker-scaffold0000009962-augustus-gene-0.42-mRNA-1	2	2	45.05	0.00027424	35.6187	3.24704	1.69913	gi|391333440|ref|XP_003741121.1|;PREDICTED: uncharacterized protein LOC100901156 [Metaseiulus occidentalis];9.56E-23;98.2117 protein AED:0.09 eAED:0.13 QI:0|1|0.66|1|0|0|3|3818|157; TOPep_Count=7	3.85274e+06	3.94344e+06	1.18171e+06	1.2193e+06	3.85274e+06	3.96324e+06	1.27976e+06	1.37526e+06	2	2	0	1
maker-scaffold0000009854-augustus-gene-0.95-mRNA-1	10	9	1218.79	6.26068e-05	42.0338	0.634355	-0.656637	gi|391330144|ref|XP_003739524.1|;PREDICTED: protein l(2)37Cc-like [Metaseiulus occidentalis];2.72E-174;494.197 protein AED:0.05 eAED:0.05 QI:2699|1|1|1|0.75|0.6|5|404|275; TOPep_Count=19	2.04397e+07	2.05411e+07	3.22166e+07	3.23856e+07	2.04397e+07	2.06443e+07	3.48898e+07	3.65281e+07	10	10	13	13
maker-scaffold0000009771-augustus-gene-0.13-mRNA-1	2	2	65.36	0.0660852	11.799	0.654722	-0.611046	gi|391330539|ref|XP_003739717.1|;PREDICTED: nicastrin-like [Metaseiulus occidentalis];0;580.482 protein AED:0.02 eAED:0.02 QI:582|1|1|1|0.75|0.6|5|621|695; TOPep_Count=36	140795	134213	233133	186904	140795	134887	252477	210811	0	1	2	1
maker-scaffold0000009749-augustus-gene-0.44-mRNA-1	3	3	88.69	0.931196	0.309587	1.00347	0.00499675	gi|391347795|ref|XP_003748139.1|;PREDICTED: integrin alpha-PS1-like [Metaseiulus occidentalis];0;1262.67 protein AED:0.05 eAED:0.05 QI:0|0.28|0.25|0.87|0.57|0.75|8|427|1089; TOPep_Count=61	332999	326083	342613	314190	332999	327721	371041	354378	1	0	1	3
maker-scaffold0000009730-augustus-gene-0.8-mRNA-1	16	15	1586.95	0.00317095	24.9881	2.01329	1.00955	gi|391334288|ref|XP_003741537.1|;PREDICTED: uncharacterized protein LOC100907454 [Metaseiulus occidentalis];7.89E-96;285.804 protein AED:0.03 eAED:0.03 QI:720|1|1|1|1|1|4|122|162; TOPep_Count=11	1.45956e+08	1.4664e+08	6.97994e+07	7.55332e+07	1.45956e+08	1.47377e+08	7.55909e+07	8.51947e+07	29	28	22	22
maker-scaffold0000009729-augustus-gene-0.12-mRNA-1	2	2	46.83	0.488557	3.11085	1.10532	0.144465	gi|391336437|ref|XP_003742587.1|;PREDICTED: choline transporter-like protein 2-like [Metaseiulus occidentalis];0;758.444 protein AED:0.06 eAED:0.06 QI:1270|1|1|1|1|1|8|100|580; TOPep_Count=28	601840	671816	512011	640284	601840	675191	554495	722183	1	2	2	1
maker-scaffold0000009701-augustus-gene-0.19-mRNA-1	26	26	1605.7	0.289101	5.38951	0.98256	-0.0253833	gi|383866057|ref|XP_003708488.1|;PREDICTED: laminin subunit alpha-like [Megachile rotundata];0;1564.67 protein AED:0.13 eAED:0.13 QI:110|0.95|0.91|1|1|1|23|15|2148; TOPep_Count=125	1.30209e+07	1.33297e+07	1.34613e+07	1.3357e+07	1.30209e+07	1.33967e+07	1.45783e+07	1.50655e+07	19	18	18	18
maker-scaffold0000009679-augustus-gene-0.39-mRNA-1	5	5	209.1	0.0431479	13.6504	1.80126	0.849009	gi|391330626|ref|XP_003739757.1|;PREDICTED: dnaJ homolog subfamily A member 2-like [Metaseiulus occidentalis];8.13E-163;475.707 protein AED:0.09 eAED:0.09 QI:1153|1|1|1|0.83|0.71|7|1530|404; TOPep_Count=25	3.51432e+06	2.84821e+06	1.88776e+06	1.6445e+06	3.51432e+06	2.86252e+06	2.0444e+06	1.85485e+06	3	4	4	4
maker-scaffold0000009672-augustus-gene-0.53-mRNA-1 (+1)	4	4	584.01	0.039932	13.9868	0.635935	-0.653048	gi|391329160|ref|XP_003739044.1|;PREDICTED: cuticle protein 10.9-like [Metaseiulus occidentalis];2.5E-51;170.629 protein AED:0.07 eAED:0.07 QI:339|1|1|1|0.33|0|4|476|138; TOPep_Count=4	1.71305e+07	1.78622e+07	2.99847e+07	2.5041e+07	1.71305e+07	1.7952e+07	3.24726e+07	2.8244e+07	4	4	5	4
maker-scaffold0000009668-augustus-gene-0.35-mRNA-1	2	2	96.5	0.0365261	14.374	3.51565	1.81379	gi|391347427|ref|XP_003747964.1|;PREDICTED: uncharacterized protein LOC100905741 [Metaseiulus occidentalis];4.52E-126;404.445 protein AED:0.13 eAED:0.14 QI:0|0.2|0|0.66|1|1|6|0|759; TOPep_Count=31	354075	392069	80364.9	131870	354075	394039	87033.1	148738	1	1	1	1
maker-scaffold0000009539-augustus-gene-0.40-mRNA-1 (+1)	23	23	1395.9	0.00517344	22.8622	0.68007	-0.556245	gi|391342533|ref|XP_003745573.1|;PREDICTED: glycogen phosphorylase-like isoform 1 [Metaseiulus occidentalis];0;1619.36 protein AED:0.12 eAED:0.12 QI:577|1|1|1|0.75|0.55|9|414|854; TOPep_Count=54	3.0931e+07	3.08635e+07	4.66947e+07	4.41702e+07	3.0931e+07	3.10185e+07	5.05692e+07	4.982e+07	15	19	22	22
maker-scaffold0000009500-augustus-gene-0.23-mRNA-1	7	7	338.38	0.025254	15.9767	1.91661	0.93856	gi|391328020|ref|XP_003738491.1|;PREDICTED: muscle LIM protein Mlp84B-like [Metaseiulus occidentalis];1.23E-46;157.532 protein AED:0.04 eAED:0.04 QI:256|1|1|1|0.5|0.33|3|912|120; TOPep_Count=7	2.33e+06	2.32732e+06	1.08631e+06	1.34366e+06	2.33e+06	2.33901e+06	1.17645e+06	1.51553e+06	5	6	3	3
maker-scaffold0000009478-augustus-gene-0.49-mRNA-1	5	5	211.76	0.487919	3.11652	0.94463	-0.0821793	gi|391337766|ref|XP_003743236.1|;PREDICTED: uncharacterized protein LOC100900542 [Metaseiulus occidentalis];1.39E-36;146.747 protein AED:0.00 eAED:0.00 QI:513|1|1|1|1|1|2|312|233; TOPep_Count=9	2.36653e+06	2.51036e+06	2.42912e+06	2.73363e+06	2.36653e+06	2.52297e+06	2.63067e+06	3.0833e+06	1	2	4	4
maker-scaffold0000009367-augustus-gene-0.32-mRNA-1	12	2	868.78	0.60901	2.15376	1.08458	0.117134	gi|391330375|ref|XP_003739637.1|;PREDICTED: 14-3-3 protein zeta-like [Metaseiulus occidentalis];4.21E-160;455.677 protein AED:0.18 eAED:0.18 QI:637|1|1|1|0.75|0.6|5|1466|244; TOPep_Count=19	5.41757e+06	4.28195e+06	4.66311e+06	4.28002e+06	5.41757e+06	4.30346e+06	5.05003e+06	4.82748e+06	2	3	3	3
maker-scaffold0000009367-augustus-gene-0.31-mRNA-1	16	4	1417.8	0.388013	4.11154	1.13822	0.186784	gi|391330375|ref|XP_003739637.1|;PREDICTED: 14-3-3 protein zeta-like [Metaseiulus occidentalis];4.42E-173;488.419 protein AED:0.04 eAED:0.04 QI:193|1|1|1|1|1|4|483|245; TOPep_Count=19	1.79061e+07	2.05913e+07	1.52567e+07	1.85656e+07	1.79061e+07	2.06947e+07	1.65226e+07	2.09404e+07	4	5	5	4
maker-scaffold0000009329-augustus-gene-0.24-mRNA-1	3	3	136.62	0.192874	7.14726	0.873342	-0.195381	gi|391344136|ref|XP_003746359.1|;PREDICTED: high mobility group protein DSP1-like isoform 3 [Metaseiulus occidentalis];1.9E-98;295.819 protein AED:0.11 eAED:0.11 QI:0|0|0.5|0.5|0|0|2|711|205; TOPep_Count=13	1.57775e+06	1.58789e+06	1.93678e+06	1.68796e+06	1.57775e+06	1.59587e+06	2.09748e+06	1.90387e+06	2	1	1	2
maker-scaffold0000009325-augustus-gene-0.33-mRNA-1	3	3	244.37	0.151748	8.18878	0.877258	-0.188926	gi|391340848|ref|XP_003744747.1|;PREDICTED: cAMP-dependent protein kinase catalytic subunit alpha-like isoform 3 [Metaseiulus occidentalis];2.81E-120;355.525 protein AED:0.37 eAED:0.37 QI:0|0|0|1|1|1|3|0|171; TOPep_Count=9	2.62488e+06	2.82875e+06	3.2448e+06	2.97187e+06	2.62488e+06	2.84296e+06	3.51403e+06	3.352e+06	3	2	2	2
maker-scaffold0000009325-augustus-gene-0.32-mRNA-1	3	2	92.31	0.933922	0.296892	1.00658	0.00946701	gi|391340848|ref|XP_003744747.1|;PREDICTED: cAMP-dependent protein kinase catalytic subunit alpha-like isoform 3 [Metaseiulus occidentalis];1.3E-96;295.819 protein AED:0.49 eAED:0.49 QI:0|0.75|0.6|0.8|1|1|5|0|190; TOPep_Count=13	365004	401223	344932	416283	365004	403238	373552	469530	0	1	1	1
maker-scaffold0000009293-augustus-gene-0.5-mRNA-1	4	4	158.73	0.26005	5.84944	0.878795	-0.186401	NoBlastResult protein AED:0.00 eAED:0.00 QI:158|1|1|1|1|1|4|60|167; TOPep_Count=10	5.82762e+06	6.46736e+06	6.54745e+06	7.44327e+06	5.82762e+06	6.49985e+06	7.09072e+06	8.39535e+06	2	4	5	4
maker-scaffold0000009292-augustus-gene-0.28-mRNA-1	3	2	119.31	0.0497133	13.0353	0.754267	-0.406854	gi|391335946|ref|XP_003742346.1|;PREDICTED: 60S ribosomal protein L12-like [Metaseiulus occidentalis];2.83E-108;317.775 protein AED:0.04 eAED:0.04 QI:116|1|1|1|1|1|3|21|165; TOPep_Count=10	1.61535e+06	1.82319e+06	2.22118e+06	2.3376e+06	1.61535e+06	1.83235e+06	2.40548e+06	2.63661e+06	2	1	2	2
maker-scaffold0000009246-augustus-gene-0.10-mRNA-1 (+1)	13	13	919.15	0.083574	10.7793	0.884004	-0.177875	gi|391348598|ref|XP_003748533.1|;PREDICTED: glycerol-3-phosphate dehydrogenase [NAD(+)], cytoplasmic-like [Metaseiulus occidentalis];2.31E-140;409.453 protein AED:0.02 eAED:0.02 QI:0|1|0.8|1|1|1|5|1394|240; TOPep_Count=15	3.94433e+07	3.67182e+07	4.24979e+07	4.36573e+07	3.94433e+07	3.69027e+07	4.60241e+07	4.92416e+07	15	14	14	17
maker-scaffold0000009190-augustus-gene-0.3-mRNA-1	2	2	46.98	0.269604	5.69274	0.907448	-0.140114	gi|391347169|ref|XP_003747837.1|;PREDICTED: galectin-9-like [Metaseiulus occidentalis];8.17E-121;358.607 protein AED:0.00 eAED:0.00 QI:225|1|1|1|1|1|5|1657|330; TOPep_Count=23	925238	1.03062e+06	1.03906e+06	1.11628e+06	925238	1.03579e+06	1.12527e+06	1.25907e+06	1	1	2	1
maker-scaffold0000009184-augustus-gene-0.48-mRNA-1	2	2	32.19	0.0999868	10.0006	0.878962	-0.186128	gi|391332986|ref|XP_003740906.1|;PREDICTED: ATP-dependent RNA helicase vasa, isoform A-like [Metaseiulus occidentalis];9.78E-143;435.647 protein AED:0.04 eAED:0.04 QI:0|0.83|0.71|1|0.33|0.42|7|1330|748; TOPep_Count=54	387206	358742	433904	414765	387206	360544	469907	467818	1	1	1	1
maker-scaffold0000009184-augustus-gene-0.47-mRNA-1	11	11	666.35	0.0107829	19.6726	1.35708	0.440507	gi|391332980|ref|XP_003740903.1|;PREDICTED: thioredoxin H1-like isoform 1 [Metaseiulus occidentalis] >gi|391332982|ref|XP_003740904.1| PREDICTED: thioredoxin H1-like isoform 2 [Metaseiulus occidentalis];2.12E-35;127.487 protein AED:0.00 eAED:0.00 QI	4.41156e+07	4.69974e+07	3.34294e+07	3.37095e+07	4.41156e+07	4.72335e+07	3.62032e+07	3.80213e+07	10	11	11	12
maker-scaffold0000009176-augustus-gene-0.91-mRNA-1	5	5	392.6	0.0235528	16.2796	0.664601	-0.58944	gi|391346676|ref|XP_003747595.1|;PREDICTED: small nuclear ribonucleoprotein G-like [Metaseiulus occidentalis];2.96E-38;132.494 protein AED:0.06 eAED:0.06 QI:225|1|1|1|1|1|2|104|75; TOPep_Count=5	3.33516e+06	3.00544e+06	4.94731e+06	4.59315e+06	3.33516e+06	3.02054e+06	5.3578e+06	5.18066e+06	2	2	5	4
maker-scaffold0000009090-augustus-gene-0.27-mRNA-1 (+1)	46	33	4014.32	0.557789	2.5353	0.978047	-0.032024	gi|391338350|ref|XP_003743522.1|;PREDICTED: glutamate receptor 1-like [Metaseiulus occidentalis];0;717.227 protein AED:0.04 eAED:0.04 QI:30|1|1|1|1|1|4|1559|357; TOPep_Count=25	2.67493e+08	2.72088e+08	2.84134e+08	2.67557e+08	2.67493e+08	2.73454e+08	3.0771e+08	3.01781e+08	55	51	49	49
maker-scaffold0000009061-augustus-gene-0.23-mRNA-1	2	2	200.75	0.184181	7.34755	1.10098	0.138792	gi|391347677|ref|XP_003748082.1|;PREDICTED: sorbitol dehydrogenase-like [Metaseiulus occidentalis];2.21E-42;153.295 protein AED:0.00 eAED:0.00 QI:166|1|1|1|0|0.33|3|1128|117; TOPep_Count=8	957873	1.015e+06	861251	930672	957873	1.0201e+06	932712	1.04972e+06	2	2	2	2
maker-scaffold0000009054-exonerate_est2genome-gene-0.0-mRNA-1	2	2	64.28	0.00262397	25.8104	86.1837	6.42934	gi|350419643|ref|XP_003492254.1|;PREDICTED: venom protease-like [Bombus impatiens];2.33E-18;91.6633 protein AED:0.00 eAED:0.00 QI:466|1|1|1|0|0|7|108|293; TOPep_Count=17	193696	201906	1778.27	2811.95	193696	202920	1925.82	3171.63	1	2	0	0
maker-scaffold0000009036-augustus-gene-0.47-mRNA-1 (+1)	3	3	197.63	0.94372	0.25157	1.0032	0.0046153	gi|391338754|ref|XP_003743720.1|;PREDICTED: uncharacterized protein LOC100902127 [Metaseiulus occidentalis];0;705.671 protein AED:0.05 eAED:0.05 QI:157|1|1|1|1|1|6|2476|367; TOPep_Count=22	1.49492e+06	1.50899e+06	1.61221e+06	1.38211e+06	1.49492e+06	1.51657e+06	1.74598e+06	1.5589e+06	2	2	3	2
maker-scaffold0000009027-augustus-gene-0.26-mRNA-1	10	10	437.94	0.224237	6.49292	1.15824	0.211938	gi|391338446|ref|XP_003743569.1|;PREDICTED: eukaryotic translation initiation factor 3 subunit C-like [Metaseiulus occidentalis];0;1336.24 protein AED:0.03 eAED:0.03 QI:133|1|1|1|0.8|0.66|6|335|966; TOPep_Count=54	2.81713e+06	3.10869e+06	2.38057e+06	2.73564e+06	2.81713e+06	3.1243e+06	2.57809e+06	3.08556e+06	8	7	6	6
maker-scaffold0000008948-augustus-gene-0.23-mRNA-1	2	2	76.6	0.754783	1.22178	0.964009	-0.0528818	gi|391346792|ref|XP_003747652.1|;PREDICTED: protein transport protein Sec61 subunit beta-like [Metaseiulus occidentalis];6.41E-51;166.007 protein AED:0.05 eAED:0.05 QI:0|0|0|1|1|1|2|0|91; TOPep_Count=5	833749	1.02156e+06	1.01062e+06	913951	833749	1.02669e+06	1.09448e+06	1.03086e+06	1	1	2	2
maker-scaffold0000008935-augustus-gene-0.55-mRNA-1	2	2	176.46	0.018959	17.2218	0.73685	-0.440557	gi|391342448|ref|XP_003745532.1|;PREDICTED: NADH dehydrogenase [ubiquinone] flavoprotein 2, mitochondrial-like [Metaseiulus occidentalis];1.35E-126;370.548 protein AED:0.03 eAED:0.03 QI:3848|1|1|1|0.75|0.77|9|1527|248; TOPep_Count=14	2.1733e+06	1.99511e+06	2.83094e+06	2.82613e+06	2.1733e+06	2.00513e+06	3.06583e+06	3.18762e+06	2	2	2	2
maker-scaffold0000008889-augustus-gene-0.10-mRNA-1	8	8	849.81	0.000749112	31.2545	1.39627	0.481576	gi|391348258|ref|XP_003748365.1|;PREDICTED: uncharacterized protein LOC100907868 [Metaseiulus occidentalis];2.77E-22;103.99 protein AED:0.00 eAED:0.00 QI:130|1|1|1|0.66|0.5|4|162|481; TOPep_Count=14	8.76723e+06	8.84567e+06	6.25678e+06	6.35749e+06	8.76723e+06	8.89011e+06	6.77593e+06	7.17068e+06	11	11	9	9
maker-scaffold0000008822-augustus-gene-0.37-mRNA-1	2	2	51.69	0.12694	8.96402	1.14254	0.192249	gi|391332176|ref|XP_003740513.1|;PREDICTED: uncharacterized protein LOC100897332 [Metaseiulus occidentalis];8.21E-56;191.045 protein AED:0.00 eAED:0.00 QI:202|1|1|1|0.66|0.5|4|1972|264; TOPep_Count=17	734036	662659	617376	605068	734036	665988	668602	682463	1	1	2	1
maker-scaffold0000008821-augustus-gene-0.54-mRNA-1	2	2	91.08	0.716449	1.44815	1.03016	0.0428735	gi|11065782|gb|AAG28339.1|AF126688_1;macrophage migration inhibitory factor [Amblyomma americanum] >gi|13348155|gb|AAK19154.2|AF289543_1 macrophage migration inhibitory factor [Amblyomma americanum];6.71E-40;139.813 protein AED:0.00 eAED:0.00 QI:133	4.83351e+06	5.1368e+06	4.50429e+06	5.17408e+06	4.83351e+06	5.1626e+06	4.87803e+06	5.83591e+06	1	2	1	2
maker-scaffold0000008787-augustus-gene-0.29-mRNA-1	6	6	300.15	0.0463071	13.3435	1.22822	0.296564	gi|391325796|ref|XP_003737413.1|;PREDICTED: beta-mannosidase [Metaseiulus occidentalis];0;973.385 protein AED:0.10 eAED:0.10 QI:0|0|0|0.90|0.8|0.81|11|0|745; TOPep_Count=31	3.45883e+06	3.7045e+06	2.82764e+06	3.00467e+06	3.45883e+06	3.7231e+06	3.06226e+06	3.389e+06	6	5	4	2
maker-scaffold0000008787-augustus-gene-0.27-mRNA-1	9	9	487.29	0.531334	2.74632	0.973071	-0.0393827	gi|391325800|ref|XP_003737415.1|;PREDICTED: uncharacterized protein LOC100897224 [Metaseiulus occidentalis];5.06E-89;269.24 protein AED:0.01 eAED:0.01 QI:238|1|0.75|1|0.33|0.5|4|0|169; TOPep_Count=12	1.16159e+07	1.22907e+07	1.19989e+07	1.25692e+07	1.16159e+07	1.23524e+07	1.29945e+07	1.4177e+07	8	9	9	8
maker-scaffold0000008782-augustus-gene-0.93-mRNA-1	5	5	418.65	0.0234688	16.2951	1.50106	0.585982	gi|391348297|ref|XP_003748384.1|;PREDICTED: cytochrome b5-like isoform 1 [Metaseiulus occidentalis] >gi|391348299|ref|XP_003748385.1| PREDICTED: cytochrome b5-like isoform 2 [Metaseiulus occidentalis] >gi|391348301|ref|XP_003748386.1| PREDICTED: cyt	4.88171e+07	4.93474e+07	3.47695e+07	3.06273e+07	4.88171e+07	4.95953e+07	3.76545e+07	3.45448e+07	6	5	6	6
maker-scaffold0000008782-augustus-gene-0.87-mRNA-1	2	2	59.07	0.00404019	23.936	2.26757	1.18115	gi|391337178|ref|XP_003742949.1|;PREDICTED: barrier-to-autointegration factor A-like [Metaseiulus occidentalis];9.25E-56;178.333 protein AED:0.02 eAED:0.02 QI:379|1|1|1|1|1|2|775|90; TOPep_Count=7	801967	829149	341859	377464	801967	833314	370225	425746	2	1	0	1
maker-scaffold0000008755-augustus-gene-0.7-mRNA-1	2	2	183.34	0.141042	8.50651	0.923736	-0.114448	gi|215276290|gb|ACJ65025.1|;caspase-3 [Larimichthys crocea];4.74E-49;174.481 protein AED:0.07 eAED:0.07 QI:0|1|0.66|1|1|1|3|2192|268; TOPep_Count=20	990975	1.04467e+06	1.07912e+06	1.12459e+06	990975	1.04992e+06	1.16866e+06	1.26844e+06	2	1	1	1
maker-scaffold0000008736-augustus-gene-0.87-mRNA-1	9	9	500.77	0.00634182	21.9779	0.693502	-0.528027	gi|391324884|ref|XP_003736972.1|;PREDICTED: citrate lyase subunit beta-like protein, mitochondrial-like [Metaseiulus occidentalis];0;585.489 protein AED:0.07 eAED:0.07 QI:148|1|1|1|1|1|6|80|349; TOPep_Count=28	6.47853e+06	6.8691e+06	9.63992e+06	9.60678e+06	6.47853e+06	6.90361e+06	1.04398e+07	1.08356e+07	9	9	7	8
maker-scaffold0000008709-augustus-gene-0.5-mRNA-1	7	7	445.44	0.545664	2.63075	0.946861	-0.0787758	gi|391336425|ref|XP_003742581.1|;PREDICTED: uncharacterized protein LOC100897443 [Metaseiulus occidentalis];1.01E-52;191.43 protein AED:0.04 eAED:0.04 QI:0|1|0.83|1|0.90|0.91|12|0|570; TOPep_Count=37	2.79021e+06	2.82517e+06	2.75248e+06	3.17805e+06	2.79021e+06	2.83936e+06	2.98086e+06	3.58456e+06	4	3	6	6
maker-scaffold0000008648-augustus-gene-0.73-mRNA-1	5	5	459.18	0.16958	7.70624	0.744919	-0.424844	gi|391344421|ref|XP_003746499.1|;PREDICTED: 40S ribosomal protein S15a-like isoform 1 [Metaseiulus occidentalis] >gi|391344423|ref|XP_003746500.1| PREDICTED: 40S ribosomal protein S15a-like isoform 2 [Metaseiulus occidentalis];2.85E-82;248.825 prote	1.2497e+07	1.00757e+07	1.65152e+07	1.37871e+07	1.2497e+07	1.01263e+07	1.78855e+07	1.55506e+07	6	6	5	6
maker-scaffold0000008553-augustus-gene-0.9-mRNA-1	9	9	511.88	0.127577	8.94228	0.933623	-0.0990875	gi|391331358|ref|XP_003740114.1|;PREDICTED: uncharacterized protein LOC100904074 [Metaseiulus occidentalis];7.58E-44;156.762 protein AED:0.00 eAED:0.00 QI:145|1|1|1|0.6|0.5|6|503|192; TOPep_Count=14	4.59957e+06	4.76493e+06	4.9115e+06	5.11878e+06	4.59957e+06	4.78887e+06	5.31903e+06	5.77353e+06	9	8	7	7
maker-scaffold0000008546-augustus-gene-0.15-mRNA-1	7	7	639.21	0.0214465	16.6864	1.19114	0.252346	gi|391333299|ref|XP_003741056.1|;PREDICTED: titin-like [Metaseiulus occidentalis];5.86E-111;332.028 protein AED:0.04 eAED:0.04 QI:1047|1|1|1|1|1|7|1164|261; TOPep_Count=16	1.61649e+07	1.5404e+07	1.33805e+07	1.31225e+07	1.61649e+07	1.54813e+07	1.44907e+07	1.4801e+07	6	6	8	6
maker-scaffold0000008530-augustus-gene-0.75-mRNA-1	5	5	160.7	0.0307035	15.1281	1.52914	0.612724	gi|391333194|ref|XP_003741005.1|;PREDICTED: 40S ribosomal protein S2-like [Metaseiulus occidentalis];1.43E-151;436.032 protein AED:0.15 eAED:0.15 QI:0|1|0.5|1|1|1|2|106|269; TOPep_Count=21	3.17478e+06	2.83544e+06	2.06537e+06	1.86507e+06	3.17478e+06	2.84968e+06	2.23674e+06	2.10364e+06	3	1	4	3
maker-scaffold0000008524-augustus-gene-0.26-mRNA-1	8	8	924.21	0.105933	9.74969	1.1441	0.194212	gi|391336366|ref|XP_003742552.1|;PREDICTED: uncharacterized protein LOC100905186 [Metaseiulus occidentalis];1.5E-73;228.794 protein AED:0.06 eAED:0.06 QI:800|1|1|1|1|1|2|111|152; TOPep_Count=7	1.46148e+07	1.59751e+07	1.35862e+07	1.31509e+07	1.46148e+07	1.60554e+07	1.47135e+07	1.4833e+07	7	8	9	9
maker-scaffold0000008480-augustus-gene-0.29-mRNA-1 (+1)	15	15	1408.84	0.000695844	31.5749	0.728263	-0.457468	gi|391332577|ref|XP_003740710.1|;PREDICTED: electron transfer flavoprotein subunit beta-like [Metaseiulus occidentalis];1.43E-155;444.891 protein AED:0.04 eAED:0.04 QI:307|1|1|1|0.75|0.8|5|2023|255; TOPep_Count=16	3.42294e+07	3.40733e+07	4.65167e+07	4.72717e+07	3.42294e+07	3.42444e+07	5.03764e+07	5.33183e+07	14	15	14	16
maker-scaffold0000008461-augustus-gene-0.21-mRNA-1	4	4	213.02	0.0782886	11.063	1.32363	0.404501	gi|391342094|ref|XP_003745358.1|;PREDICTED: secernin-2-like [Metaseiulus occidentalis];0;587.03 protein AED:0.04 eAED:0.04 QI:1635|1|1|1|0.75|0.55|9|197|389; TOPep_Count=17	3.68269e+06	3.66392e+06	3.00899e+06	2.54136e+06	3.68269e+06	3.68232e+06	3.25865e+06	2.86643e+06	5	5	4	4
maker-scaffold0000008403-augustus-gene-0.44-mRNA-1 (+1)	3	2	112.33	0.00496924	23.0371	0.255404	-1.96914	gi|391327376|ref|XP_003738177.1|;PREDICTED: histone H2A.Z-like [Metaseiulus occidentalis];3.5E-85;256.529 protein AED:0.04 eAED:0.04 QI:105|1|1|1|0|0.5|2|278|136; TOPep_Count=7	59571	68715.2	234823	267463	59571	69060.4	254307	301675	0	1	2	2
maker-scaffold0000008395-augustus-gene-0.16-mRNA-1	11	11	606.35	0.00445217	23.5143	1.27461	0.350061	gi|391347861|ref|XP_003748172.1|;PREDICTED: LOW QUALITY PROTEIN: neuroglian-like [Metaseiulus occidentalis];0;2361.26 protein AED:0.10 eAED:0.10 QI:227|1|1|1|0.83|0.76|13|225|1286; TOPep_Count=63	5.67057e+06	5.72128e+06	4.3989e+06	4.53859e+06	5.67057e+06	5.75002e+06	4.7639e+06	5.11913e+06	8	7	9	8
maker-scaffold0000008371-augustus-gene-0.32-mRNA-1 (+1)	2	2	76.56	0.302093	5.1986	1.05017	0.0706241	gi|241253290|ref|XP_002403848.1|;Cdc42 protein, putative [Ixodes scapularis] >gi|215496569|gb|EEC06209.1| Cdc42 protein, putative [Ixodes scapularis];5.28E-129;372.474 protein AED:0.04 eAED:0.04 QI:366|1|1|1|1|1|4|3166|191; TOPep_Count=9	1.81019e+06	1.94174e+06	1.78626e+06	1.78643e+06	1.81019e+06	1.95149e+06	1.93447e+06	2.01493e+06	2	2	2	1
maker-scaffold0000008322-augustus-gene-0.14-mRNA-1	2	2	79.5	0.0157622	18.0238	1.39712	0.482453	gi|391344973|ref|XP_003746768.1|;PREDICTED: protein RER1-like [Metaseiulus occidentalis];1.1E-95;290.812 protein AED:0.18 eAED:0.18 QI:808|1|1|1|0.66|0.42|7|482|240; TOPep_Count=9	1.42243e+06	1.54692e+06	1.05628e+06	1.06906e+06	1.42243e+06	1.55469e+06	1.14392e+06	1.20581e+06	2	2	2	2
maker-scaffold0000008300-augustus-gene-0.8-mRNA-1	3	3	136.62	0.00626291	22.0322	1.28246	0.358914	gi|391336261|ref|XP_003742500.1|;PREDICTED: Na(+)/H(+) exchange regulatory cofactor NHE-RF3-like [Metaseiulus occidentalis];9.05E-148;443.351 protein AED:0.33 eAED:0.33 QI:0|0|0|0.37|1|1|8|0|403; TOPep_Count=15	2.32497e+06	2.41626e+06	1.84024e+06	1.85674e+06	2.32497e+06	2.42839e+06	1.99293e+06	2.09424e+06	2	2	2	2
maker-scaffold0000008234-augustus-gene-0.26-mRNA-1 (+1)	3	3	102.39	0.346547	4.60238	0.919809	-0.120594	gi|391336621|ref|XP_003742677.1|;PREDICTED: glutamine--tRNA ligase-like [Metaseiulus occidentalis];0;918.687 protein AED:0.07 eAED:0.07 QI:148|1|0.88|1|0.87|0.88|9|0|552; TOPep_Count=39	1.70696e+06	1.71266e+06	1.98256e+06	1.7352e+06	1.70696e+06	1.72127e+06	2.14706e+06	1.95715e+06	3	2	2	2
maker-scaffold0000008222-augustus-gene-0.14-mRNA-1	6	6	507.69	0.174198	7.58957	0.791942	-0.336533	gi|391331373|ref|XP_003740121.1|;PREDICTED: amine oxidase [flavin-containing]-like [Metaseiulus occidentalis];0;790.415 protein AED:0.06 eAED:0.06 QI:0|1|0.88|1|1|1|9|344|490; TOPep_Count=28	3.91433e+06	3.88104e+06	5.45927e+06	4.38408e+06	3.91433e+06	3.90053e+06	5.91225e+06	4.94486e+06	5	6	5	6
maker-scaffold0000008211-augustus-gene-0.25-mRNA-1	2	2	75.98	0.140524	8.52249	1.25653	0.329447	gi|391339096|ref|XP_003743889.1|;PREDICTED: proclotting enzyme-like [Metaseiulus occidentalis];1.75E-172;500.36 protein AED:0.01 eAED:0.01 QI:379|1|1|1|1|1|2|1961|414; TOPep_Count=21	386723	353847	320099	269277	386723	355624	346659	303721	0	0	2	2
maker-scaffold0000008190-augustus-gene-0.19-mRNA-1	4	4	248.59	0.00296329	25.2823	2.40378	1.26531	gi|391337361|ref|XP_003743038.1|;PREDICTED: uncharacterized protein LOC100906062 [Metaseiulus occidentalis];1.54E-45;164.851 protein AED:0.35 eAED:0.35 QI:60|1|0.5|1|1|1|2|0|309; TOPep_Count=20	3.54912e+06	3.31557e+06	1.37989e+06	1.4759e+06	3.54912e+06	3.33222e+06	1.49438e+06	1.66468e+06	4	3	2	2
maker-scaffold0000008190-augustus-gene-0.18-mRNA-1	2	2	49.16	0.00275729	25.5952	2.73008	1.44894	gi|391337361|ref|XP_003743038.1|;PREDICTED: uncharacterized protein LOC100906062 [Metaseiulus occidentalis];1.65E-62;205.682 protein AED:0.15 eAED:0.15 QI:1693|1|0.5|1|0|0.5|2|0|223; TOPep_Count=16	784474	869111	298997	306695	784474	873477	323806	345924	2	1	0	0
maker-scaffold0000008169-augustus-gene-0.36-mRNA-1	2	2	120.32	0.00116176	29.3489	0.542674	-0.881841	gi|391338645|ref|XP_003743667.1|;PREDICTED: d-2-hydroxyglutarate dehydrogenase, mitochondrial-like [Metaseiulus occidentalis];0;698.738 protein AED:0.05 eAED:0.05 QI:222|1|1|1|0.66|0.5|4|81|490; TOPep_Count=27	285436	280258	530971	511448	285436	281666	575027	576868	0	0	2	1
maker-scaffold0000008112-augustus-gene-0.32-mRNA-1	5	4	246.34	5.07979e-05	42.9415	2.60872	1.38334	gi|391330882|ref|XP_003739881.1|;PREDICTED: motile sperm domain-containing protein 2-like [Metaseiulus occidentalis];5.92E-24;102.834 protein AED:0.18 eAED:0.18 QI:666|1|0.75|1|0.66|0.5|4|0|135; TOPep_Count=10	3.77156e+06	3.80504e+06	1.4446e+06	1.45974e+06	3.77156e+06	3.82416e+06	1.56446e+06	1.64646e+06	3	4	0	1
maker-scaffold0000008059-augustus-gene-0.20-mRNA-1 (+2)	18	6	1651.22	0.00128153	28.9227	1.933	0.950845	gi|391341402|ref|XP_003745019.1|;PREDICTED: elongation factor 1-alpha 1-like [Metaseiulus occidentalis];0;895.96 protein AED:0.03 eAED:0.03 QI:0|0|0|1|1|1|2|0|479; TOPep_Count=25	1.67843e+07	1.60347e+07	8.53966e+06	8.43854e+06	1.67843e+07	1.61152e+07	9.24823e+06	9.51792e+06	7	8	3	5
maker-scaffold0000008030-augustus-gene-0.28-mRNA-1	4	4	134.35	0.00860573	20.6521	0.677823	-0.561019	gi|391337953|ref|XP_003743328.1|;PREDICTED: sorting and assembly machinery component 50 homolog [Metaseiulus occidentalis];0;608.986 protein AED:0.00 eAED:0.00 QI:423|1|1|1|1|1|2|1841|444; TOPep_Count=27	1.08005e+06	1.11474e+06	1.67184e+06	1.56617e+06	1.08005e+06	1.12034e+06	1.81055e+06	1.7665e+06	2	4	4	4
maker-scaffold0000008023-augustus-gene-0.32-mRNA-1 (+1)	7	7	519.25	0.0172488	17.6324	0.957125	-0.0632213	gi|391342394|ref|XP_003745505.1|;PREDICTED: vacuolar protein sorting-associated protein 35-like [Metaseiulus occidentalis];0;1434.08 protein AED:0.05 eAED:0.05 QI:668|1|1|1|1|1|7|344|822; TOPep_Count=55	3.28386e+06	3.29305e+06	3.45521e+06	3.41633e+06	3.28386e+06	3.3096e+06	3.7419e+06	3.85331e+06	7	7	6	6
maker-scaffold0000008000-augustus-gene-0.7-mRNA-1	16	14	803.93	0.0371783	14.2971	1.15027	0.201977	gi|391337384|ref|XP_003743049.1|;PREDICTED: uncharacterized protein LOC100907797 [Metaseiulus occidentalis];0;748.429 protein AED:0.12 eAED:0.13 QI:54|0.4|0.45|0.72|0.9|0.90|11|0|1292; TOPep_Count=78	9.39642e+06	8.95392e+06	7.86728e+06	8.08574e+06	9.39642e+06	8.9989e+06	8.52006e+06	9.12e+06	12	13	13	13
maker-scaffold0000007998-augustus-gene-0.61-mRNA-1 (+2)	25	25	1412.44	9.11172e-05	40.404	2.11943	1.08368	gi|391330864|ref|XP_003739872.1|;PREDICTED: protein disulfide-isomerase A3-like [Metaseiulus occidentalis];0;624.394 protein AED:0.08 eAED:0.08 QI:153|1|1|1|1|1|3|320|496; TOPep_Count=34	1.2818e+08	1.26526e+08	5.99053e+07	6.02711e+07	1.2818e+08	1.27162e+08	6.48759e+07	6.79804e+07	31	31	23	23
maker-scaffold0000007960-augustus-gene-0.28-mRNA-1	4	3	390.58	0.152139	8.1776	1.36407	0.447913	gi|391343074|ref|XP_003745839.1|;PREDICTED: ras-related protein Rab-10-like [Metaseiulus occidentalis];6.78E-94;284.263 protein AED:0.07 eAED:0.07 QI:48|1|1|1|1|1|3|309|207; TOPep_Count=18	1.28365e+06	1.48584e+06	895483	1.13483e+06	1.28365e+06	1.4933e+06	969784	1.27999e+06	3	3	2	3
maker-scaffold0000007921-augustus-gene-0.15-mRNA-1	7	7	351.11	0.0422527	13.7415	1.55705	0.638816	gi|391336294|ref|XP_003742516.1|;PREDICTED: fasciclin-1-like [Metaseiulus occidentalis];2.37E-172;528.094 protein AED:0.01 eAED:0.01 QI:0|1|0.90|1|1|1|11|1973|645; TOPep_Count=39	3.35119e+06	3.23125e+06	2.31007e+06	1.91744e+06	3.35119e+06	3.24749e+06	2.50174e+06	2.1627e+06	7	7	4	5
maker-scaffold0000007919-augustus-gene-0.39-mRNA-1	3	3	167.59	0.0148306	18.2884	1.62943	0.704366	gi|391344181|ref|XP_003746381.1|;PREDICTED: eukaryotic translation initiation factor 2 subunit 3-like [Metaseiulus occidentalis];0;900.582 protein AED:0.01 eAED:0.01 QI:1228|1|1|1|1|1|5|102|470; TOPep_Count=29	851218	958611	551042	559671	851218	963426	596764	631259	2	3	0	0
maker-scaffold0000007843-augustus-gene-0.40-mRNA-1 (+1)	4	4	161.73	0.235304	6.2837	1.17245	0.229529	gi|391341398|ref|XP_003745017.1|;PREDICTED: developmentally-regulated GTP-binding protein 2 isoform 1 [Metaseiulus occidentalis];0;675.626 protein AED:0.13 eAED:0.13 QI:183|1|1|1|0.66|0.8|10|159|364; TOPep_Count=26	865875	737191	716261	651015	865875	740895	775692	734287	4	0	2	1
maker-scaffold0000007812-augustus-gene-0.7-mRNA-1	3	3	248.76	0.219147	6.59264	0.8473	-0.239054	gi|391340569|ref|XP_003744612.1|;PREDICTED: cell division cycle and apoptosis regulator protein 1-like [Metaseiulus occidentalis];0;631.328 protein AED:0.02 eAED:0.03 QI:0|0|0|1|1|1|2|0|1045; TOPep_Count=53	806120	671869	898148	846203	806120	675244	972671	954442	2	3	2	3
maker-scaffold0000007776-augustus-gene-0.16-mRNA-1	3	3	226.48	0.0147981	18.2979	0.407849	-1.29389	gi|391332579|ref|XP_003740711.1|;PREDICTED: carnitine O-acetyltransferase-like [Metaseiulus occidentalis];0;884.019 protein AED:0.07 eAED:0.07 QI:423|1|1|1|1|1|11|356|607; TOPep_Count=38	463115	376058	1.06807e+06	989490	463115	377948	1.15669e+06	1.11606e+06	1	0	2	1
maker-scaffold0000007759-augustus-gene-0.16-mRNA-1	4	4	177.96	0.762067	1.18007	1.02501	0.035643	gi|391347925|ref|XP_003748204.1|;PREDICTED: glutamate synthase 1 [NADH], chloroplastic-like [Metaseiulus occidentalis];5.12E-150;474.552 protein AED:0.21 eAED:0.21 QI:121|0.8|0.83|1|0.8|0.66|6|0|303; TOPep_Count=18	1.37021e+06	1.27834e+06	1.37949e+06	1.20442e+06	1.37021e+06	1.28476e+06	1.49395e+06	1.35848e+06	2	1	3	4
maker-scaffold0000007741-augustus-gene-0.5-mRNA-1	2	2	36.83	0.21486	6.67845	0.855644	-0.224917	gi|391328245|ref|XP_003738600.1|;PREDICTED: tetraspanin-9-like [Metaseiulus occidentalis];7.67E-65;218.779 protein AED:0.02 eAED:0.02 QI:0|0.85|0.75|0.87|0.57|0.5|8|1324|332; TOPep_Count=19	187632	217522	247989	225520	187632	218615	268565	254366	1	0	1	0
maker-scaffold0000007678-augustus-gene-0.48-mRNA-1	13	13	1309.67	0.00666594	21.7614	1.33206	0.41366	gi|391348157|ref|XP_003748317.1|;PREDICTED: adipocyte plasma membrane-associated protein-like [Metaseiulus occidentalis];0;532.332 protein AED:0.16 eAED:0.16 QI:265|1|1|1|0.85|0.75|8|262|408; TOPep_Count=21	1.94733e+07	1.95451e+07	1.49897e+07	1.43021e+07	1.94733e+07	1.96433e+07	1.62334e+07	1.61315e+07	12	10	13	12
maker-scaffold0000007678-augustus-gene-0.47-mRNA-1	4	4	428.85	0.0307334	15.1239	1.28221	0.358627	gi|391348142|ref|XP_003748310.1|;PREDICTED: copper transport protein ATOX1-like [Metaseiulus occidentalis];1.77E-31;115.161 protein AED:0.26 eAED:0.26 QI:0|0.5|0.66|0.66|0|0|3|1233|71; TOPep_Count=5	1.12284e+07	1.057e+07	8.77949e+06	8.22124e+06	1.12284e+07	1.06231e+07	9.50796e+06	9.27283e+06	4	3	4	3
maker-scaffold0000007638-augustus-gene-0.42-mRNA-1	11	11	753.34	0.000587255	32.3117	2.14089	1.09821	gi|391347294|ref|XP_003747899.1|;PREDICTED: hexokinase-2-like [Metaseiulus occidentalis];0;852.432 protein AED:0.08 eAED:0.08 QI:50|1|1|1|1|1|4|1764|481; TOPep_Count=32	1.54444e+07	1.5441e+07	7.08005e+06	7.34632e+06	1.54444e+07	1.55186e+07	7.66751e+06	8.286e+06	9	9	4	5
maker-scaffold0000007627-augustus-gene-0.5-mRNA-1	3	3	251.71	0.0607417	12.1651	0.626019	-0.675723	gi|391343000|ref|XP_003745803.1|;PREDICTED: uncharacterized protein LOC100902076 [Metaseiulus occidentalis];2.35E-42;162.54 protein AED:0.00 eAED:0.00 QI:0|1|0.8|1|0.75|1|5|413|949; TOPep_Count=61	375036	379894	531531	674392	375036	381803	575634	760654	0	1	1	1
maker-scaffold0000007591-augustus-gene-0.38-mRNA-1	4	4	405.77	0.71271	1.47087	1.03433	0.0486933	gi|391333254|ref|XP_003741034.1|;PREDICTED: uncharacterized protein LOC100899069 [Metaseiulus occidentalis];3.49E-159;483.026 protein AED:0.14 eAED:0.14 QI:0|0.4|0.33|1|0.8|0.83|6|784|808; TOPep_Count=25	3.04866e+06	3.52966e+06	3.18212e+06	3.17789e+06	3.04866e+06	3.54739e+06	3.44615e+06	3.58437e+06	3	4	4	4
maker-scaffold0000007583-augustus-gene-0.72-mRNA-1	2	2	96.5	0.017071	17.6774	4.57447	2.19361	NoBlastResult protein AED:0.00 eAED:0.00 QI:465|1|1|1|1|1|5|193|299; TOPep_Count=16	3.23753e+06	3.0781e+06	828106	552519	3.23753e+06	3.09356e+06	896817	623192	2	2	0	0
maker-scaffold0000007552-augustus-gene-0.16-mRNA-1	16	16	919.7	0.000535375	32.7134	0.550306	-0.861695	gi|564240699|ref|XP_006277179.1|;PREDICTED: puromycin-sensitive aminopeptidase [Alligator mississippiensis];1.05E-49;195.667 protein AED:0.00 eAED:0.00 QI:275|1|1|1|1|1|7|120|680; TOPep_Count=41	8.34506e+06	8.15783e+06	1.51128e+07	1.48758e+07	8.34506e+06	8.19881e+06	1.63667e+07	1.67786e+07	7	8	17	17
maker-scaffold0000007511-augustus-gene-0.27-mRNA-1	8	8	582.14	0.00717173	21.4438	0.617252	-0.696068	gi|391336146|ref|XP_003742443.1|;PREDICTED: cytochrome c oxidase subunit 4 isoform 1, mitochondrial-like [Metaseiulus occidentalis];5.41E-75;233.417 protein AED:0.04 eAED:0.04 QI:284|1|1|1|0.33|0.25|4|1107|171; TOPep_Count=12	1.39112e+07	1.31163e+07	2.25211e+07	2.12658e+07	1.39112e+07	1.31822e+07	2.43897e+07	2.39859e+07	8	7	7	7
maker-scaffold0000007473-augustus-gene-0.30-mRNA-1	5	5	275.11	0.000776434	31.099	1.43372	0.519764	gi|391327886|ref|XP_003738426.1|;PREDICTED: protein transport protein Sec24C [Metaseiulus occidentalis];0;1318.52 protein AED:0.03 eAED:0.03 QI:126|1|1|1|0.83|0.71|7|52|1272; TOPep_Count=43	2.90991e+06	2.91734e+06	2.05246e+06	2.01196e+06	2.90991e+06	2.93199e+06	2.22276e+06	2.26931e+06	3	3	2	3
maker-scaffold0000007470-augustus-gene-0.8-mRNA-1	6	6	794.09	0.661347	1.7957	0.969936	-0.0440386	gi|391332313|ref|XP_003740580.1|;PREDICTED: tropomodulin-like [Metaseiulus occidentalis];6.91E-123;365.155 protein AED:0.05 eAED:0.05 QI:0|0|0|1|1|1|4|0|200; TOPep_Count=12	6.96745e+06	6.68339e+06	7.41432e+06	6.65964e+06	6.96745e+06	6.71696e+06	8.02951e+06	7.51148e+06	6	6	6	7
maker-scaffold0000007441-augustus-gene-0.22-mRNA-1	13	13	793.1	0.000251862	35.9884	1.5426	0.625367	gi|391325483|ref|XP_003737263.1|;PREDICTED: coatomer subunit alpha [Metaseiulus occidentalis];0;1680.23 protein AED:0.03 eAED:0.03 QI:0|1|0.75|1|1|1|4|959|1024; TOPep_Count=64	6.9978e+06	6.90218e+06	4.50499e+06	4.50575e+06	6.9978e+06	6.93685e+06	4.87878e+06	5.08208e+06	10	12	5	6
maker-scaffold0000007355-augustus-gene-0.31-mRNA-1	3	3	164.27	0.0058282	22.3447	0.921636	-0.117731	gi|391329863|ref|XP_003739386.1|;PREDICTED: cystathionine beta-synthase-like [Metaseiulus occidentalis];0;710.294 protein AED:0.10 eAED:0.10 QI:359|1|0.85|1|0.33|0.28|7|0|505; TOPep_Count=29	1.03431e+06	1.02392e+06	1.11249e+06	1.12075e+06	1.03431e+06	1.02907e+06	1.2048e+06	1.26411e+06	1	2	1	0
maker-scaffold0000007348-augustus-gene-0.54-mRNA-1	2	2	169.04	0.00852866	20.6912	1.55563	0.6375	gi|391344114|ref|XP_003746348.1|;PREDICTED: dolichyl-diphosphooligosaccharide--protein glycosyltransferase subunit DAD1-like [Metaseiulus occidentalis];8.55E-63;198.364 protein AED:0.00 eAED:0.00 QI:1271|1|1|1|1|1|2|191|119; TOPep_Count=6	4.39796e+06	4.27019e+06	2.89298e+06	2.67913e+06	4.39796e+06	4.29164e+06	3.13302e+06	3.02182e+06	2	2	2	2
maker-scaffold0000007347-augustus-gene-0.48-mRNA-1	4	3	306.16	0.905214	0.432485	0.99565	-0.00628886	gi|391329068|ref|XP_003738999.1|;PREDICTED: lysosomal aspartic protease-like [Metaseiulus occidentalis];0;612.068 protein AED:0.11 eAED:0.11 QI:224|1|1|1|0.85|0.75|8|47|382; TOPep_Count=20	8.44758e+06	8.05562e+06	8.47282e+06	8.10248e+06	8.44758e+06	8.09608e+06	9.17584e+06	9.13888e+06	5	5	5	5
maker-scaffold0000007285-augustus-gene-0.27-mRNA-1	4	4	157.87	0.0477951	13.2062	1.31439	0.394395	gi|391329517|ref|XP_003739218.1|;PREDICTED: nardilysin-like [Metaseiulus occidentalis];0;936.021 protein AED:0.26 eAED:0.26 QI:336|1|0.83|1|0.8|0.66|6|0|1033; TOPep_Count=61	933131	1.04733e+06	736996	769755	933131	1.05259e+06	798148	868215	2	2	2	3
maker-scaffold0000007277-augustus-gene-0.22-mRNA-1	5	5	434.93	0.0222436	16.528	0.754524	-0.406361	gi|391345457|ref|XP_003747002.1|;PREDICTED: isobutyryl-CoA dehydrogenase, mitochondrial-like [Metaseiulus occidentalis];0;672.159 protein AED:0.06 eAED:0.06 QI:286|1|1|1|0.62|0.55|9|548|410; TOPep_Count=23	3.48509e+06	3.72011e+06	4.90649e+06	4.64284e+06	3.48509e+06	3.7388e+06	5.3136e+06	5.23671e+06	4	5	7	5
maker-scaffold0000007253-augustus-gene-0.11-mRNA-1	3	3	114.53	0.00673191	21.7186	0.7939	-0.332971	gi|391343805|ref|XP_003746196.1|;PREDICTED: titin-like [Metaseiulus occidentalis];0;867.455 protein AED:0.07 eAED:0.07 QI:0|0.6|0.63|0.90|1|1|11|491|885; TOPep_Count=46	1.1588e+06	1.17836e+06	1.4468e+06	1.49709e+06	1.1588e+06	1.18428e+06	1.56685e+06	1.68858e+06	2	2	3	1
maker-scaffold0000007221-augustus-gene-0.6-mRNA-1	7	7	1054.68	0.0281882	15.4993	1.18339	0.242926	gi|325302998|tpg|DAA34534.1|;TPA_inf: cytoskeletal protein adducin [Amblyomma variegatum];7.9E-59;203.756 protein AED:0.19 eAED:0.19 QI:0|0.85|0.75|1|0.71|0.87|8|215|306; TOPep_Count=15	1.30778e+07	1.26233e+07	1.11073e+07	1.06109e+07	1.30778e+07	1.26867e+07	1.20289e+07	1.19682e+07	8	8	8	10
maker-scaffold0000007217-augustus-gene-0.31-mRNA-1 (+1)	11	11	703.62	0.00798135	20.9792	0.727763	-0.458459	gi|391343053|ref|XP_003745829.1|;PREDICTED: NADH dehydrogenase [ubiquinone] flavoprotein 1, mitochondrial-like [Metaseiulus occidentalis];0;844.729 protein AED:0.09 eAED:0.09 QI:116|1|1|1|1|1|7|407|466; TOPep_Count=24	8.64201e+06	8.51202e+06	1.14614e+07	1.21095e+07	8.64201e+06	8.55478e+06	1.24124e+07	1.36585e+07	9	6	9	11
maker-scaffold0000007200-augustus-gene-0.15-mRNA-1	2	2	251.71	0.00587224	22.312	1.39446	0.479702	gi|391333699|ref|XP_003741248.1|;PREDICTED: glycerophosphodiester phosphodiesterase 1-like [Metaseiulus occidentalis];1.91E-128;382.874 protein AED:0.01 eAED:0.01 QI:634|1|1|1|0.8|0.66|6|1016|339; TOPep_Count=18	1.37201e+06	1.32825e+06	987394	949032	1.37201e+06	1.33492e+06	1.06932e+06	1.07042e+06	3	3	2	3
maker-scaffold0000007174-augustus-gene-0.31-mRNA-1	13	10	1600.85	0.00233735	26.3128	0.688174	-0.539156	gi|391329996|ref|XP_003739451.1|;PREDICTED: uncharacterized protein LOC100908347 [Metaseiulus occidentalis];6.52E-116;355.14 protein AED:0.28 eAED:0.28 QI:0|0|0|1|1|1|2|0|364; TOPep_Count=11	4.14283e+07	4.28504e+07	6.16351e+07	6.08321e+07	4.14283e+07	4.30657e+07	6.67492e+07	6.86132e+07	12	14	15	15
maker-scaffold0000007170-augustus-gene-0.11-mRNA-1	6	6	433.92	0.136866	8.63703	1.2097	0.274651	gi|572313862|ref|XP_006622619.1|;PREDICTED: PDZ and LIM domain protein Zasp-like isoform X1 [Apis dorsata];4.77E-51;191.43 protein AED:0.20 eAED:0.28 QI:0|0.4|0.33|0.83|0.4|0.83|6|0|372; TOPep_Count=21	4.49289e+06	5.15327e+06	3.83822e+06	4.13578e+06	4.49289e+06	5.17916e+06	4.15669e+06	4.66479e+06	4	3	4	5
maker-scaffold0000007131-augustus-gene-0.54-mRNA-1 (+1)	14	14	862.16	0.030351	15.1783	1.41097	0.496685	gi|391332716|ref|XP_003740776.1|;PREDICTED: polyadenylate-binding protein 1-like [Metaseiulus occidentalis];0;1088.95 protein AED:0.00 eAED:0.00 QI:490|1|1|1|1|1|2|2177|689; TOPep_Count=36	1.40838e+07	1.36941e+07	1.04342e+07	9.25295e+06	1.40838e+07	1.37629e+07	1.12999e+07	1.04365e+07	13	12	13	12
maker-scaffold0000007114-augustus-gene-0.18-mRNA-1	6	6	426.74	0.0690218	11.6101	1.24908	0.32087	gi|391343070|ref|XP_003745837.1|;PREDICTED: thioredoxin-like protein 1-like [Metaseiulus occidentalis];9.4E-125;369.007 protein AED:0.03 eAED:0.03 QI:1160|1|1|1|1|1|5|626|281; TOPep_Count=14	6.74071e+06	6.14786e+06	5.37036e+06	4.94805e+06	6.74071e+06	6.17874e+06	5.81596e+06	5.58096e+06	6	6	7	6
maker-scaffold0000007052-augustus-gene-0.10-mRNA-1	10	10	807.39	0.0725956	11.3909	1.16437	0.21955	gi|391330997|ref|XP_003739937.1|;PREDICTED: ATP-dependent RNA helicase DRS1-like [Metaseiulus occidentalis];0;595.89 protein AED:0.02 eAED:0.02 QI:0|0.8|0.66|0.83|0.8|0.66|6|2518|578; TOPep_Count=39	7.97136e+06	8.60471e+06	7.26206e+06	6.97402e+06	7.97136e+06	8.64793e+06	7.86462e+06	7.86607e+06	9	8	8	8
maker-scaffold0000007021-augustus-gene-0.70-mRNA-1	2	2	63.07	0.112624	9.48369	1.27493	0.350415	gi|391346297|ref|XP_003747414.1|;PREDICTED: ATP-dependent RNA helicase DDX1-like [Metaseiulus occidentalis];0;1166.76 protein AED:0.02 eAED:0.02 QI:0|0|0|1|1|1|2|0|739; TOPep_Count=50	1.00917e+06	962959	840892	705964	1.00917e+06	967796	910664	796264	2	1	0	0
maker-scaffold0000007021-augustus-gene-0.66-mRNA-1	4	4	215.31	0.0285109	15.4499	0.781718	-0.35528	gi|391346295|ref|XP_003747413.1|;PREDICTED: NADH dehydrogenase [ubiquinone] 1 beta subcomplex subunit 4-like [Metaseiulus occidentalis];4.66E-32;120.168 protein AED:0.00 eAED:0.00 QI:2824|1|1|1|1|1|2|192|121; TOPep_Count=7	1.81217e+07	1.97263e+07	2.41019e+07	2.43145e+07	1.81217e+07	1.98254e+07	2.61018e+07	2.74246e+07	4	2	2	2
maker-scaffold0000006994-augustus-gene-0.92-mRNA-1 (+1)	4	4	162.32	0.0721886	11.4153	1.30968	0.389214	gi|391334304|ref|XP_003741545.1|;PREDICTED: eukaryotic peptide chain release factor GTP-binding subunit ERF3A-like [Metaseiulus occidentalis];0;939.873 protein AED:0.08 eAED:0.08 QI:0|0.8|0.66|1|0.6|0.83|6|4614|618; TOPep_Count=38	2.72225e+06	2.65812e+06	2.2111e+06	1.89706e+06	2.72225e+06	2.67147e+06	2.39456e+06	2.13971e+06	2	3	4	3
maker-scaffold0000006965-augustus-gene-0.19-mRNA-1	3	3	159.3	0.03831	14.1669	1.44552	0.531591	gi|391330599|ref|XP_003739745.1|;PREDICTED: endoplasmic reticulum resident protein 44-like [Metaseiulus occidentalis];0;637.491 protein AED:0.09 eAED:0.09 QI:545|1|1|1|1|1|7|705|390; TOPep_Count=27	1.86901e+06	1.61398e+06	1.21379e+06	1.19571e+06	1.86901e+06	1.62209e+06	1.31451e+06	1.34865e+06	2	3	2	2
maker-scaffold0000006875-augustus-gene-0.30-mRNA-1	3	3	210.86	0.0137209	18.6262	1.44618	0.532248	gi|391343677|ref|XP_003746133.1|;PREDICTED: soluble NSF attachment protein-like [Metaseiulus occidentalis];2.87E-138;404.06 protein AED:0.05 eAED:0.05 QI:505|1|1|1|0.8|0.66|6|1325|291; TOPep_Count=22	1.58241e+06	1.46852e+06	1.03107e+06	1.07857e+06	1.58241e+06	1.47589e+06	1.11662e+06	1.21654e+06	2	3	2	3
maker-scaffold0000006862-augustus-gene-0.54-mRNA-1	6	6	558.49	0.00172915	27.6217	0.862582	-0.213267	gi|241564323|ref|XP_002401879.1|;D-dopachrome tautomerase, putative [Ixodes scapularis] >gi|215501925|gb|EEC11419.1| D-dopachrome tautomerase, putative [Ixodes scapularis];1.27E-23;97.4413 protein AED:0.01 eAED:0.01 QI:620|1|0.66|1|1|1|3|0|108; TOPe	1.05144e+07	1.05586e+07	1.22858e+07	1.21444e+07	1.05144e+07	1.06116e+07	1.33052e+07	1.36978e+07	7	7	6	7
maker-scaffold0000006826-augustus-gene-0.28-mRNA-1 (+1)	2	2	27.41	0.612394	2.12969	1.1181	0.161054	gi|391325483|ref|XP_003737263.1|;PREDICTED: coatomer subunit alpha [Metaseiulus occidentalis];6.53E-128;399.823 protein AED:0.11 eAED:0.11 QI:335|0.5|0.33|0.66|1|1|3|0|192; TOPep_Count=11	331601	448939	379518	318575	331601	451194	411008	359324	2	2	0	0
maker-scaffold0000006819-augustus-gene-0.55-mRNA-1 (+1)	26	26	1592.11	0.205901	6.86341	1.05704	0.0800342	gi|391325431|ref|XP_003737238.1|;PREDICTED: insulin-degrading enzyme-like [Metaseiulus occidentalis];0;1270.76 protein AED:0.27 eAED:0.27 QI:660|1|1|1|1|1|4|633|1017; TOPep_Count=54	2.10548e+07	2.02166e+07	1.99542e+07	1.909e+07	2.10548e+07	2.03181e+07	2.16099e+07	2.15318e+07	19	18	18	20
maker-scaffold0000006807-augustus-gene-0.9-mRNA-1	3	3	152.88	0.000968728	30.138	0.592663	-0.754717	gi|391345176|ref|XP_003746867.1|;PREDICTED: NADH dehydrogenase [ubiquinone] iron-sulfur protein 7, mitochondrial-like [Metaseiulus occidentalis];1.89E-73;230.335 protein AED:0.05 eAED:0.05 QI:422|0.5|0.66|1|1|1|3|586|145; TOPep_Count=10	1.43839e+06	1.4639e+06	2.4821e+06	2.41494e+06	1.43839e+06	1.47126e+06	2.68805e+06	2.72383e+06	2	2	3	3
maker-scaffold0000006806-augustus-gene-0.50-mRNA-1	2	2	43.08	0.0939967	10.2689	0.661957	-0.59519	gi|391348009|ref|XP_003748244.1|;PREDICTED: enoyl-CoA hydratase domain-containing protein 2, mitochondrial-like [Metaseiulus occidentalis];1.3E-132;389.808 protein AED:0.05 eAED:0.05 QI:506|1|1|1|0.75|0.8|5|293|296; TOPep_Count=16	291677	383222	523797	495754	291677	385147	567258	559167	0	0	2	1
maker-scaffold0000006763-augustus-gene-0.27-mRNA-1	3	3	196.19	0.0356855	14.4751	0.624695	-0.678775	gi|530607299|ref|XP_005295334.1|;PREDICTED: mitochondrial 2-oxoglutarate/malate carrier protein-like isoform X2 [Chrysemys picta bellii];5.45E-168;481.1 protein AED:0.08 eAED:0.08 QI:404|1|1|1|0.5|0.4|5|121|314; TOPep_Count=21	1.64196e+06	1.41971e+06	2.5867e+06	2.31436e+06	1.64196e+06	1.42684e+06	2.80132e+06	2.6104e+06	1	1	3	4
maker-scaffold0000006749-augustus-gene-0.38-mRNA-1	18	18	1773.07	0.00334994	24.7496	0.647655	-0.626703	gi|241043304|ref|XP_002407106.1|;processing peptidase beta subunit, putative [Ixodes scapularis] >gi|215492104|gb|EEC01745.1| processing peptidase beta subunit, putative [Ixodes scapularis];0;743.806 protein AED:0.07 eAED:0.07 QI:1407|1|1|1|1|1|7|19	4.93353e+07	4.74814e+07	7.3519e+07	7.59692e+07	4.93353e+07	4.77199e+07	7.96191e+07	8.56865e+07	20	18	23	24
maker-scaffold0000006735-augustus-gene-0.7-mRNA-1	4	4	274.8	0.00148387	28.286	5.778	2.53057	gi|391346348|ref|XP_003747438.1|;PREDICTED: uncharacterized protein LOC100897356 [Metaseiulus occidentalis];9.33E-32;133.65 protein AED:0.00 eAED:0.00 QI:48|1|0.83|1|0.6|0.5|6|0|372; TOPep_Count=21	4.2876e+06	3.78613e+06	680187	717135	4.2876e+06	3.80515e+06	736624	808865	3	4	0	0
maker-scaffold0000006734-augustus-gene-0.14-mRNA-1	3	3	253.94	0.111695	9.51965	1.21576	0.281853	gi|391336100|ref|XP_003742421.1|;PREDICTED: uncharacterized protein LOC100908359 [Metaseiulus occidentalis];4.48E-169;533.872 protein AED:0.19 eAED:0.20 QI:0|0|0|1|1|0.75|4|0|298; TOPep_Count=18	1.10536e+06	1.07444e+06	833028	959930	1.10536e+06	1.07984e+06	902148	1.08272e+06	1	1	1	2
maker-scaffold0000006734-augustus-gene-0.13-mRNA-1	3	3	113.29	0.272412	5.64774	1.19636	0.258654	gi|391336100|ref|XP_003742421.1|;PREDICTED: uncharacterized protein LOC100908359 [Metaseiulus occidentalis];1.94E-148;473.781 protein AED:0.09 eAED:0.09 QI:0|1|0.33|1|1|1|3|0|286; TOPep_Count=19	432134	419943	312274	399949	432134	422052	338185	451107	2	2	2	2
maker-scaffold0000006734-augustus-gene-0.12-mRNA-1	11	11	588.48	0.417874	3.78954	0.965686	-0.0503737	gi|391336100|ref|XP_003742421.1|;PREDICTED: uncharacterized protein LOC100908359 [Metaseiulus occidentalis];0;2306.95 protein AED:0.01 eAED:0.01 QI:0|1|0.33|1|1|0.66|3|0|1646; TOPep_Count=113	3.66505e+06	3.52777e+06	3.83015e+06	3.61825e+06	3.66505e+06	3.54549e+06	4.14795e+06	4.08107e+06	9	7	7	5
maker-scaffold0000006714-augustus-gene-0.25-mRNA-1	3	3	227.42	0.0513598	12.8938	1.16372	0.21874	gi|391348614|ref|XP_003748541.1|;PREDICTED: glycogen [starch] synthase, muscle-like [Metaseiulus occidentalis];1.98E-122;373.629 protein AED:0.03 eAED:0.03 QI:208|1|1|1|1|1|4|791|219; TOPep_Count=10	4.08135e+06	4.15283e+06	3.66103e+06	3.41474e+06	4.08135e+06	4.1737e+06	3.96479e+06	3.85152e+06	2	3	2	2
maker-scaffold0000006675-augustus-gene-0.16-mRNA-1	2	2	206.17	0.34248	4.65365	1.23749	0.307422	gi|391325257|ref|XP_003737155.1|;PREDICTED: probable coatomer subunit zeta-like [Metaseiulus occidentalis];2.73E-102;303.138 protein AED:0.09 eAED:0.09 QI:441|1|1|1|1|1|3|158|171; TOPep_Count=5	1.17457e+06	1.451e+06	912302	1.20938e+06	1.17457e+06	1.45829e+06	987999	1.36407e+06	2	2	2	2
maker-scaffold0000006667-augustus-gene-0.43-mRNA-1	2	2	96.42	0.153546	8.13762	1.14154	0.190976	gi|391334157|ref|XP_003741474.1|;PREDICTED: S-phase kinase-associated protein 1-like [Metaseiulus occidentalis];9.94E-102;300.827 protein AED:0.06 eAED:0.06 QI:170|1|1|1|0.5|0.2|5|266|162; TOPep_Count=12	1.23033e+06	1.25293e+06	1.15171e+06	1.02366e+06	1.23033e+06	1.25923e+06	1.24728e+06	1.15459e+06	1	2	1	2
maker-scaffold0000006657-augustus-gene-0.81-mRNA-1	4	4	146.5	0.130603	8.84048	0.765182	-0.386124	gi|391329609|ref|XP_003739262.1|;PREDICTED: succinate-semialdehyde dehydrogenase, mitochondrial-like [Metaseiulus occidentalis];0;822.002 protein AED:0.06 eAED:0.06 QI:0|1|0.85|1|1|1|7|1314|521; TOPep_Count=29	1.13032e+06	1.00368e+06	1.27119e+06	1.51769e+06	1.13032e+06	1.00873e+06	1.37666e+06	1.71182e+06	3	2	2	3
maker-scaffold0000006629-augustus-gene-0.33-mRNA-1 (+1)	7	7	225.9	0.0186925	17.2833	1.11497	0.157006	gi|410928550|ref|XP_003977663.1|;PREDICTED: 40S ribosomal protein S9-like [Takifugu rubripes];3.66E-66;209.92 protein AED:0.21 eAED:0.21 QI:72|1|1|1|1|1|2|58|126; TOPep_Count=9	7.47361e+06	7.68948e+06	6.83355e+06	6.76599e+06	7.47361e+06	7.72811e+06	7.40056e+06	7.63144e+06	6	7	5	4
maker-scaffold0000006612-augustus-gene-0.67-mRNA-1	11	11	821.45	0.00466213	23.3142	0.681774	-0.552634	gi|391338906|ref|XP_003743796.1|;PREDICTED: 60S ribosomal protein L5-like [Metaseiulus occidentalis];0;569.311 protein AED:0.05 eAED:0.05 QI:182|1|0.75|1|1|1|4|0|296; TOPep_Count=21	1.01382e+07	1.04756e+07	1.48077e+07	1.54277e+07	1.01382e+07	1.05282e+07	1.60363e+07	1.74011e+07	11	8	13	12
maker-scaffold0000006586-augustus-gene-0.22-mRNA-1	15	15	1114.56	0.0299718	15.2329	1.26383	0.337803	gi|391337978|ref|XP_003743340.1|;PREDICTED: aldo-keto reductase family 1 member B10-like isoform 2 [Metaseiulus occidentalis];2.25E-108;325.865 protein AED:0.18 eAED:0.18 QI:343|1|1|1|1|1|4|695|218; TOPep_Count=16	5.5135e+07	5.12355e+07	4.28896e+07	4.12756e+07	5.5135e+07	5.14929e+07	4.64483e+07	4.65552e+07	16	17	14	13
maker-scaffold0000006581-augustus-gene-0.88-mRNA-1	3	3	297.25	0.00308016	25.1143	1.33887	0.42102	gi|391344501|ref|XP_003746536.1|;PREDICTED: ATP-binding cassette sub-family E member 1-like [Metaseiulus occidentalis];0;1152.12 protein AED:0.01 eAED:0.01 QI:506|1|1|1|0.5|0.33|3|822|608; TOPep_Count=35	1.22291e+06	1.25758e+06	933973	918692	1.22291e+06	1.2639e+06	1.01147e+06	1.0362e+06	4	4	3	3
maker-scaffold0000006512-augustus-gene-0.77-mRNA-1	2	2	185.65	0.241531	6.17028	1.30891	0.388367	gi|391330118|ref|XP_003739511.1|;PREDICTED: ubiquitin-conjugating enzyme E2 variant 2-like [Metaseiulus occidentalis];2.72E-99;293.508 protein AED:0.13 eAED:0.13 QI:493|1|1|1|1|1|4|584|147; TOPep_Count=8	974359	976307	617831	872466	974359	981211	669095	984064	2	1	0	0
maker-scaffold0000006498-augustus-gene-0.10-mRNA-1	9	9	622.96	0.0299295	15.239	1.10609	0.145467	gi|391332172|ref|XP_003740511.1|;PREDICTED: proteasome subunit alpha type-6-like [Metaseiulus occidentalis];5.14E-147;422.55 protein AED:0.01 eAED:0.01 QI:2564|1|1|1|1|1|3|281|246; TOPep_Count=16	1.11742e+07	1.08065e+07	9.99728e+06	9.87517e+06	1.11742e+07	1.08607e+07	1.08268e+07	1.11383e+07	8	10	7	9
maker-scaffold0000006476-augustus-gene-0.71-mRNA-1	5	5	431.94	0.0838163	10.7667	0.724404	-0.465134	gi|391338982|ref|XP_003743832.1|;PREDICTED: cytochrome P450 2J6-like [Metaseiulus occidentalis];0;795.038 protein AED:0.12 eAED:0.12 QI:0|0.8|0.81|0.81|1|1|11|647|607; TOPep_Count=39	1.4336e+06	1.28259e+06	2.02829e+06	1.72126e+06	1.4336e+06	1.28903e+06	2.19658e+06	1.94142e+06	2	2	4	4
maker-scaffold0000006476-augustus-gene-0.69-mRNA-1 (+1)	6	5	387.99	0.00282644	25.4876	1.34467	0.427257	gi|391344100|ref|XP_003746341.1|;PREDICTED: 26S protease regulatory subunit 4-like [Metaseiulus occidentalis];0;872.463 protein AED:0.06 eAED:0.06 QI:94|1|1|1|0.66|0.5|4|344|438; TOPep_Count=27	6.44876e+06	6.63777e+06	4.8969e+06	4.83521e+06	6.44876e+06	6.67111e+06	5.30321e+06	5.45369e+06	7	7	3	6
maker-scaffold0000006441-augustus-gene-0.14-mRNA-1	4	4	225.38	0.105505	9.76727	0.948764	-0.0758792	gi|391334777|ref|XP_003741777.1|;PREDICTED: V-type proton ATPase subunit C 1-A-like [Metaseiulus occidentalis];2.93E-158;456.833 protein AED:0.01 eAED:0.01 QI:623|1|1|1|1|1|2|689|259; TOPep_Count=16	1.40148e+06	1.44434e+06	1.51613e+06	1.48337e+06	1.40148e+06	1.45159e+06	1.64193e+06	1.6731e+06	3	3	3	4
maker-scaffold0000006384-augustus-gene-0.20-mRNA-1	18	18	1116.71	0.0031312	25.0429	1.15191	0.204025	gi|391341095|ref|XP_003744867.1|;PREDICTED: serine hydroxymethyltransferase, cytosolic-like [Metaseiulus occidentalis];0;836.639 protein AED:0.09 eAED:0.09 QI:333|1|1|1|0.8|0.66|6|371|502; TOPep_Count=31	2.91567e+07	2.9188e+07	2.51248e+07	2.55257e+07	2.91567e+07	2.93347e+07	2.72095e+07	2.87908e+07	15	16	15	13
maker-scaffold0000006382-augustus-gene-0.5-mRNA-1	5	5	325.18	0.0610303	12.1445	1.57972	0.659672	gi|391331479|ref|XP_003740173.1|;PREDICTED: serpin B10-like [Metaseiulus occidentalis];1.04E-97;298.901 protein AED:0.13 eAED:0.13 QI:0|1|0.87|1|0.85|0.75|8|301|317; TOPep_Count=16	3.99461e+06	3.26596e+06	2.43757e+06	2.15854e+06	3.99461e+06	3.28237e+06	2.63982e+06	2.43464e+06	5	5	3	4
maker-scaffold0000006379-augustus-gene-0.53-mRNA-1	2	2	96.5	0.102177	9.90647	1.20022	0.263294	gi|391336895|ref|XP_003742812.1|;PREDICTED: interleukin enhancer-binding factor 2 homolog [Metaseiulus occidentalis];0;590.882 protein AED:0.03 eAED:0.03 QI:154|1|1|1|0.71|0.5|8|2871|387; TOPep_Count=23	312971	296703	239297	268674	312971	298194	259152	303040	1	1	2	0
maker-scaffold0000006348-augustus-gene-0.105-mRNA-1	7	7	390.51	0.969578	0.134175	0.99914	-0.00124112	gi|391326494|ref|XP_003737749.1|;PREDICTED: 60S ribosomal protein L14-like [Metaseiulus occidentalis];1.2E-76;236.884 protein AED:0.09 eAED:0.09 QI:0|1|0.5|1|1|1|2|27|161; TOPep_Count=11	5.44194e+06	5.11727e+06	5.29887e+06	5.26944e+06	5.44194e+06	5.14297e+06	5.73853e+06	5.94346e+06	5	6	4	6
maker-scaffold0000006348-augustus-gene-0.101-mRNA-1 (+1)	7	7	255.26	0.500043	3.00992	1.05356	0.0752736	gi|391326690|ref|XP_003737845.1|;PREDICTED: adenylyl cyclase-associated protein 1-like [Metaseiulus occidentalis];0;669.463 protein AED:0.43 eAED:0.43 QI:311|1|1|1|0.83|0.71|7|212|509; TOPep_Count=32	2.64701e+06	2.6679e+06	2.35489e+06	2.68982e+06	2.64701e+06	2.68131e+06	2.55029e+06	3.03388e+06	3	6	5	5
maker-scaffold0000006347-augustus-gene-0.34-mRNA-1	5	5	390.03	0.00897719	20.4686	2.12178	1.08528	gi|391346707|ref|XP_003747610.1|;PREDICTED: stromal cell-derived factor 2-like [Metaseiulus occidentalis];7.1E-123;359.377 protein AED:0.03 eAED:0.03 QI:1058|1|1|1|0|0.2|5|456|222; TOPep_Count=14	4.18515e+06	4.60127e+06	1.95899e+06	2.18207e+06	4.18515e+06	4.62438e+06	2.12154e+06	2.46118e+06	5	5	3	2
maker-scaffold0000006347-augustus-gene-0.33-mRNA-1	16	16	1312.65	0.0188989	17.2356	0.694775	-0.525382	gi|391346705|ref|XP_003747609.1|;PREDICTED: probable pyruvate dehydrogenase E1 component subunit alpha, mitochondrial-like [Metaseiulus occidentalis];0;698.738 protein AED:0.05 eAED:0.05 QI:665|0.85|0.87|1|0.42|0.62|8|2118|406; TOPep_Count=26	2.11756e+07	2.00864e+07	3.09791e+07	2.841e+07	2.11756e+07	2.01873e+07	3.35496e+07	3.20439e+07	16	14	17	20
maker-scaffold0000006331-augustus-gene-0.68-mRNA-1	8	8	922.66	0.0213116	16.7138	1.38201	0.466769	gi|391327358|ref|XP_003738168.1|;PREDICTED: elongation factor 1-beta-like [Metaseiulus occidentalis];1.56E-98;297.36 protein AED:0.05 eAED:0.05 QI:284|1|1|1|1|1|2|100|220; TOPep_Count=14	2.93821e+07	3.2306e+07	2.2457e+07	2.21795e+07	2.93821e+07	3.24683e+07	2.43203e+07	2.50165e+07	9	9	8	9
maker-scaffold0000006331-augustus-gene-0.65-mRNA-1	3	3	113.62	0.148737	8.27581	1.1635	0.218469	gi|391327428|ref|XP_003738202.1|;PREDICTED: sorbin and SH3 domain-containing protein 1-like [Metaseiulus occidentalis];2.89E-141;424.476 protein AED:0.31 eAED:0.31 QI:0|0.37|0.22|0.88|0.5|0.55|9|0|409; TOPep_Count=29	706112	804189	650779	647290	706112	808229	704777	730085	3	1	1	2
maker-scaffold0000006314-augustus-gene-0.26-mRNA-1	5	5	466.62	0.00671126	21.732	0.673874	-0.56945	gi|242001686|ref|XP_002435486.1|;short-chain alcohol dehydrogenase, putative [Ixodes scapularis] >gi|215498822|gb|EEC08316.1| short-chain alcohol dehydrogenase, putative [Ixodes scapularis];8.23E-88;271.937 protein AED:0.42 eAED:0.42 QI:0|0.5|0.6|0.	3.69343e+06	3.93974e+06	5.64031e+06	5.68699e+06	3.69343e+06	3.95953e+06	6.10831e+06	6.41442e+06	4	4	5	5
maker-scaffold0000006242-augustus-gene-0.9-mRNA-1	6	4	252.56	0.803516	0.950053	0.983691	-0.0237232	gi|391347036|ref|XP_003747771.1|;PREDICTED: myosin heavy chain, muscle-like [Metaseiulus occidentalis];4.09E-93;308.145 protein AED:0.02 eAED:0.02 QI:120|0|0.5|1|1|1|2|0|182; TOPep_Count=13	2.97662e+06	3.22265e+06	3.28292e+06	3.01914e+06	2.97662e+06	3.23884e+06	3.55531e+06	3.40532e+06	3	4	3	2
maker-scaffold0000006232-augustus-gene-0.20-mRNA-1	2	2	310.42	0.0127506	18.9447	1.3539	0.437117	gi|391338308|ref|XP_003743501.1|;PREDICTED: uncharacterized protein LOC100904950 [Metaseiulus occidentalis];6.01E-109;330.872 protein AED:0.04 eAED:0.04 QI:0|0.75|0.8|0.8|1|1|5|1682|295; TOPep_Count=9	3.33211e+06	3.50108e+06	2.46269e+06	2.58437e+06	3.33211e+06	3.51867e+06	2.66703e+06	2.91493e+06	2	2	2	2
maker-scaffold0000006171-augustus-gene-0.40-mRNA-1	3	3	136.62	0.011531	19.3813	0.640134	-0.643555	gi|391339472|ref|XP_003744073.1|;PREDICTED: 39S ribosomal protein L12, mitochondrial-like [Metaseiulus occidentalis];4.33E-61;200.29 protein AED:0.01 eAED:0.01 QI:1151|1|1|1|1|1|4|108|224; TOPep_Count=16	817404	770565	1.19295e+06	1.28773e+06	817404	774436	1.29194e+06	1.45245e+06	2	2	3	3
maker-scaffold0000006152-augustus-gene-0.10-mRNA-1	5	5	188.09	0.0314724	15.0207	1.04257	0.06015	gi|391327737|ref|XP_003738353.1|;PREDICTED: lissencephaly-1 homolog isoform 1 [Metaseiulus occidentalis];0;707.212 protein AED:0.12 eAED:0.12 QI:0|0.8|0.83|1|1|1|6|1884|394; TOPep_Count=23	1.369e+06	1.37113e+06	1.32403e+06	1.30421e+06	1.369e+06	1.37802e+06	1.43389e+06	1.47103e+06	2	4	2	2
maker-scaffold0000006141-exonerate_est2genome-gene-0.0-mRNA-1	2	2	317.88	0.695319	1.57816	1.05425	0.0762206	gi|114153210|gb|ABI52771.1|;cytochrome c oxidase subunit VIIa 2 [Argas monolakensis];0.0000000000000447;70.4774 protein AED:0.00 eAED:0.00 QI:215|1|0.66|1|0|0|3|0|73; TOPep_Count=4	8.71545e+06	9.62615e+06	7.65933e+06	9.7384e+06	8.71545e+06	9.67451e+06	8.29485e+06	1.0984e+07	1	2	3	3
maker-scaffold0000006135-augustus-gene-0.56-mRNA-1	5	5	407.63	0.0358306	14.4575	0.725773	-0.462411	gi|114153138|gb|ABI52735.1|;mitochondrial ATP synthase F chain [Argas monolakensis];1.78E-47;158.688 protein AED:0.05 eAED:0.05 QI:292|1|1|1|1|1|2|138|107; TOPep_Count=6	1.81193e+07	1.85476e+07	2.37241e+07	2.67971e+07	1.81193e+07	1.86408e+07	2.56926e+07	3.02247e+07	6	6	7	7
maker-scaffold0000006135-augustus-gene-0.55-mRNA-1	10	9	647.34	0.407455	3.8992	1.05264	0.0740167	gi|391328158|ref|XP_003738558.1|;PREDICTED: 4-aminobutyrate aminotransferase, mitochondrial-like [Metaseiulus occidentalis];0;804.668 protein AED:0.09 eAED:0.09 QI:345|1|1|1|0.87|0.77|9|1258|486; TOPep_Count=29	6.482e+06	6.11153e+06	6.22111e+06	5.74261e+06	6.482e+06	6.14223e+06	6.7373e+06	6.47715e+06	8	7	6	6
maker-scaffold0000006095-augustus-gene-0.39-mRNA-1	3	3	147.46	0.0122052	19.1346	1.67307	0.742498	gi|391325990|ref|XP_003737509.1|;PREDICTED: protein translation factor SUI1 homolog isoform 1 [Metaseiulus occidentalis] >gi|391325992|ref|XP_003737510.1| PREDICTED: protein translation factor SUI1 homolog isoform 2 [Metaseiulus occidentalis] >gi|39	4.04703e+06	4.47682e+06	2.47834e+06	2.6164e+06	4.04703e+06	4.49931e+06	2.68397e+06	2.95106e+06	3	2	2	2
maker-scaffold0000006059-augustus-gene-0.55-mRNA-1	5	5	428.17	0.093749	10.2803	1.13194	0.178799	gi|391341549|ref|XP_003745092.1|;PREDICTED: UPF0568 protein C14orf166 homolog [Metaseiulus occidentalis];1.26E-76;243.432 protein AED:0.01 eAED:0.01 QI:1104|1|1|1|0.75|0.6|5|2650|244; TOPep_Count=17	1.61443e+06	1.5113e+06	1.41379e+06	1.34759e+06	1.61443e+06	1.51889e+06	1.5311e+06	1.51997e+06	4	3	3	4
maker-scaffold0000006050-augustus-gene-0.6-mRNA-1	2	2	71.27	0.126127	8.99192	0.640169	-0.643476	gi|391331245|ref|XP_003740060.1|;PREDICTED: TBC1 domain family member 20-like [Metaseiulus occidentalis];1.45E-89;286.189 protein AED:0.02 eAED:0.02 QI:722|1|1|1|0.66|0.5|4|378|376; TOPep_Count=23	242215	229280	429500	307017	242215	230432	465138	346288	0	1	2	2
maker-scaffold0000006024-augustus-gene-0.51-mRNA-1	12	12	1116.02	0.209389	6.79045	1.06799	0.0948921	gi|391348592|ref|XP_003748530.1|;PREDICTED: protein 5NUC-like [Metaseiulus occidentalis];0;736.873 protein AED:0.22 eAED:0.22 QI:254|1|1|1|0.7|0.63|11|1341|614; TOPep_Count=40	1.84767e+07	1.77477e+07	1.74685e+07	1.645e+07	1.84767e+07	1.78369e+07	1.89179e+07	1.85541e+07	6	9	10	11
maker-scaffold0000005956-augustus-gene-0.10-mRNA-1	3	3	142.04	0.662918	1.7854	0.942599	-0.085284	gi|391325065|ref|XP_003737061.1|;PREDICTED: scavenger receptor class B member 1-like [Metaseiulus occidentalis];2.51E-88;291.197 protein AED:0.17 eAED:0.17 QI:164|0.88|0.9|0.9|0.88|0.9|10|0|507; TOPep_Count=21	1.16173e+06	1.04913e+06	1.28664e+06	1.05885e+06	1.16173e+06	1.0544e+06	1.3934e+06	1.19429e+06	3	2	2	3
maker-scaffold0000005928-augustus-gene-0.47-mRNA-1	6	3	393.86	0.105618	9.76263	1.19831	0.261007	gi|391341081|ref|XP_003744860.1|;PREDICTED: 26S protease regulatory subunit 7-like isoform 1 [Metaseiulus occidentalis];0;600.897 protein AED:0.06 eAED:0.06 QI:220|1|1|1|1|1|7|431|333; TOPep_Count=23	2.0223e+06	2.21851e+06	1.84748e+06	1.6915e+06	2.0223e+06	2.22966e+06	2.00077e+06	1.90786e+06	2	1	1	2
maker-scaffold0000005867-augustus-gene-0.17-mRNA-1	4	4	177.84	0.00125773	29.0041	1.44847	0.534531	gi|391333177|ref|XP_003740997.1|;PREDICTED: calumenin-A-like [Metaseiulus occidentalis];2.41E-88;277.33 protein AED:0.06 eAED:0.06 QI:134|1|1|1|0.83|0.71|7|497|282; TOPep_Count=17	1.19149e+06	1.20766e+06	837519	818812	1.19149e+06	1.21373e+06	907011	923547	2	2	1	1
maker-scaffold0000005843-augustus-gene-0.25-mRNA-1	4	4	407.72	0.087273	10.5912	0.706422	-0.501397	gi|391333379|ref|XP_003741092.1|;PREDICTED: uncharacterized protein LOC100908725 [Metaseiulus occidentalis];5.63E-59;200.29 protein AED:0.24 eAED:0.24 QI:97|1|1|1|0.66|0.57|7|211|286; TOPep_Count=10	2.80609e+06	2.99589e+06	3.68335e+06	4.52984e+06	2.80609e+06	3.01094e+06	3.98897e+06	5.10926e+06	3	4	4	3
maker-scaffold0000005825-augustus-gene-0.41-mRNA-1	5	5	396.12	0.0345341	14.6175	0.636113	-0.652644	gi|391339694|ref|XP_003744182.1|;PREDICTED: elongation factor Ts, mitochondrial-like [Metaseiulus occidentalis];1.22E-103;317.775 protein AED:0.01 eAED:0.01 QI:148|1|1|1|1|1|5|1452|312; TOPep_Count=23	2.22581e+06	1.95377e+06	3.47145e+06	3.09904e+06	2.22581e+06	1.96358e+06	3.75949e+06	3.49545e+06	4	4	4	5
maker-scaffold0000005816-augustus-gene-0.35-mRNA-1 (+1)	22	22	1594.19	0.0119051	19.2427	1.24341	0.314306	gi|391344505|ref|XP_003746538.1|;PREDICTED: ubiquitin-like modifier-activating enzyme 1 [Metaseiulus occidentalis];0;1620.52 protein AED:0.03 eAED:0.03 QI:0|0.66|0.5|0.75|1|1|4|331|1060; TOPep_Count=59	2.79327e+07	2.72382e+07	2.26385e+07	2.1732e+07	2.79327e+07	2.7375e+07	2.45169e+07	2.45118e+07	22	19	16	17
maker-scaffold0000005785-augustus-gene-0.33-mRNA-1	10	10	661.89	0.0517735	12.8589	0.789576	-0.34085	gi|241997374|ref|XP_002433336.1|;protein hu-li tai shao, putative [Ixodes scapularis] >gi|215490759|gb|EEC00400.1| protein hu-li tai shao, putative [Ixodes scapularis];0;546.584 protein AED:0.03 eAED:0.03 QI:1089|1|1|1|0.88|0.8|10|562|456; TOPep_Cou	1.47176e+07	1.31765e+07	1.78504e+07	1.74776e+07	1.47176e+07	1.32427e+07	1.93315e+07	1.97132e+07	11	12	9	9
maker-scaffold0000005785-augustus-gene-0.31-mRNA-1 (+1)	12	12	914.19	0.0176656	17.5287	1.28511	0.361896	gi|391333612|ref|XP_003741206.1|;PREDICTED: eukaryotic translation initiation factor 3 subunit A-like [Metaseiulus occidentalis];0;1262.28 protein AED:0.13 eAED:0.13 QI:214|0.87|0.77|1|0.75|0.77|9|210|1046; TOPep_Count=61	9.63664e+06	9.67164e+06	7.76624e+06	7.25833e+06	9.63664e+06	9.72023e+06	8.41063e+06	8.18675e+06	9	9	6	8
maker-scaffold0000005776-augustus-gene-0.15-mRNA-1	6	6	208.53	0.0247068	16.0718	1.32171	0.40241	gi|391337486|ref|XP_003743098.1|;PREDICTED: calcyclin-binding protein-like [Metaseiulus occidentalis];2.85E-70;226.483 protein AED:0.01 eAED:0.01 QI:175|1|1|1|1|1|3|4173|239; TOPep_Count=16	9.46936e+06	8.94203e+06	7.20389e+06	6.72604e+06	9.46936e+06	8.98695e+06	7.80162e+06	7.58638e+06	5	5	5	5
maker-scaffold0000005765-augustus-gene-0.32-mRNA-1	7	7	265.37	0.00111192	29.5392	2.41747	1.2735	gi|391343610|ref|XP_003746100.1|;PREDICTED: phospholipase D3-like [Metaseiulus occidentalis];0;619.387 protein AED:0.03 eAED:0.03 QI:252|1|1|1|0.66|0.75|4|527|419; TOPep_Count=22	3.01504e+06	3.06003e+06	1.22066e+06	1.29233e+06	3.01504e+06	3.0754e+06	1.32194e+06	1.45763e+06	6	7	3	3
maker-scaffold0000005696-augustus-gene-0.26-mRNA-1	5	2	236.71	0.00288354	25.4007	39.7776	5.31388	gi|391331369|ref|XP_003740119.1|;PREDICTED: 26S protease regulatory subunit 8-like [Metaseiulus occidentalis];0;626.706 protein AED:0.03 eAED:0.03 QI:0|1|0.66|1|1|1|3|63|406; TOPep_Count=28	561516	573893	17074.8	11469.1	561516	576776	18491.6	12936.1	2	1	0	0
maker-scaffold0000005692-augustus-gene-0.48-mRNA-1	7	5	196.88	0.00757301	21.2073	0.657195	-0.605607	gi|391337440|ref|XP_003743076.1|;PREDICTED: ADP/ATP translocase 2-like isoform 1 [Metaseiulus occidentalis] >gi|391337442|ref|XP_003743077.1| PREDICTED: ADP/ATP translocase 2-like isoform 2 [Metaseiulus occidentalis];0;533.102 protein AED:0.24 eAED:	968302	971455	1.52984e+06	1.42173e+06	968302	976336	1.65678e+06	1.60359e+06	2	3	4	3
maker-scaffold0000005660-augustus-gene-0.62-mRNA-1	2	2	35.5	0.852052	0.695338	0.978924	-0.0307312	gi|391331961|ref|XP_003740407.1|;PREDICTED: phenazine biosynthesis-like domain-containing protein-like [Metaseiulus occidentalis];2.01E-171;488.804 protein AED:0.16 eAED:0.16 QI:0|0.83|0.85|0.85|1|1|7|264|298; TOPep_Count=19	1.04859e+06	1.12941e+06	1.02309e+06	1.2018e+06	1.04859e+06	1.13508e+06	1.10798e+06	1.35553e+06	3	3	2	2
maker-scaffold0000005608-augustus-gene-0.12-mRNA-1	3	3	251.71	0.0720736	11.4222	1.10305	0.141492	gi|391340437|ref|XP_003744547.1|;PREDICTED: putative glucose-6-phosphate 1-epimerase-like [Metaseiulus occidentalis];1.53E-121;359.377 protein AED:0.07 eAED:0.07 QI:160|1|0.83|1|1|1|6|0|253; TOPep_Count=16	5.13959e+06	4.86432e+06	4.51853e+06	4.55083e+06	5.13959e+06	4.88876e+06	4.89345e+06	5.13293e+06	3	3	3	2
maker-scaffold0000005594-augustus-gene-0.34-mRNA-1	3	3	123.43	0.0210871	16.7598	1.70541	0.770115	gi|391338340|ref|XP_003743517.1|;PREDICTED: oligoribonuclease, mitochondrial-like [Metaseiulus occidentalis];4.79E-58;192.971 protein AED:0.09 eAED:0.09 QI:729|1|0.8|1|0.75|0.6|5|0|220; TOPep_Count=17	227437	265645	146061	143067	227437	266979	158180	161367	2	3	0	0
maker-scaffold0000005582-augustus-gene-0.4-mRNA-1	7	7	522.35	0.00124179	29.0595	1.46284	0.548773	gi|391335714|ref|XP_003742234.1|;PREDICTED: uncharacterized protein LOC100901442 [Metaseiulus occidentalis];2.34E-112;332.413 protein AED:0.03 eAED:0.03 QI:511|1|1|1|0.6|0.5|6|1656|218; TOPep_Count=14	3.95946e+07	4.04998e+07	2.75741e+07	2.71785e+07	3.95946e+07	4.07033e+07	2.98621e+07	3.06549e+07	9	7	7	7
maker-scaffold0000005538-augustus-gene-0.69-mRNA-1	6	6	560.91	0.0302279	15.1959	1.38324	0.468056	gi|391333432|ref|XP_003741117.1|;PREDICTED: 40S ribosomal protein S18-like [Metaseiulus occidentalis];3.71E-99;293.508 protein AED:0.27 eAED:0.27 QI:60|1|1|1|1|1|2|103|153; TOPep_Count=12	1.67417e+07	1.50429e+07	1.17316e+07	1.12467e+07	1.67417e+07	1.51185e+07	1.2705e+07	1.26853e+07	7	6	6	5
maker-scaffold0000005525-augustus-gene-0.43-mRNA-1	2	2	179.61	0.128289	8.91811	1.24762	0.319181	gi|391337914|ref|XP_003743309.1|;PREDICTED: vacuolar protein sorting-associated protein 4B-like [Metaseiulus occidentalis];0;701.434 protein AED:0.14 eAED:0.14 QI:0|0.85|0.87|0.87|1|1|8|765|473; TOPep_Count=27	1.07977e+06	1.05693e+06	932188	780431	1.07977e+06	1.06224e+06	1.00954e+06	880257	1	1	2	3
maker-scaffold0000005523-augustus-gene-0.4-mRNA-1	2	2	54.13	0.00127913	28.9308	4.30255	2.10519	NoBlastResult protein AED:0.00 eAED:0.00 QI:382|1|0.75|1|0|0|4|0|62; TOPep_Count=4	1.12397e+06	1.06584e+06	243030	265926	1.12397e+06	1.07119e+06	263195	299941	2	2	2	1
maker-scaffold0000005514-augustus-gene-0.8-mRNA-1	2	2	117.91	0.0257707	15.8887	1.44779	0.533852	gi|391338623|ref|XP_003743657.1|;PREDICTED: inositol monophosphatase 1-like [Metaseiulus occidentalis];1.97E-70;224.942 protein AED:0.06 eAED:0.06 QI:464|1|0.75|1|1|1|4|0|152; TOPep_Count=6	2.99255e+06	2.65444e+06	1.93768e+06	1.96274e+06	2.99255e+06	2.66777e+06	2.09845e+06	2.2138e+06	2	2	2	2
maker-scaffold0000005481-augustus-gene-0.57-mRNA-1 (+1)	9	8	814.13	0.304286	5.16719	1.08851	0.122352	gi|524882864|ref|XP_005098068.1|;PREDICTED: polyubiquitin-C-like isoform X1 [Aplysia californica];0;920.613 protein AED:0.07 eAED:0.07 QI:1029|1|1|1|1|1|4|396|483; TOPep_Count=44	1.17726e+08	1.32783e+08	1.15907e+08	1.14233e+08	1.17726e+08	1.3345e+08	1.25524e+08	1.28845e+08	29	29	28	26
maker-scaffold0000005454-augustus-gene-0.34-mRNA-1	16	16	840.06	0.112032	9.50656	0.974766	-0.0368722	gi|391344430|ref|XP_003746503.1|;PREDICTED: sulfotransferase 1C2-like [Metaseiulus occidentalis];2.3E-137;405.216 protein AED:0.07 eAED:0.07 QI:379|1|1|1|1|1|5|216|331; TOPep_Count=21	1.13121e+07	1.11395e+07	1.15779e+07	1.14549e+07	1.13121e+07	1.11954e+07	1.25386e+07	1.29201e+07	16	14	13	13
maker-scaffold0000005443-augustus-gene-0.31-mRNA-1	6	6	454.73	0.0634978	11.9724	1.29709	0.375281	gi|391330552|ref|XP_003739722.1|;PREDICTED: proteasome subunit alpha type-4-like [Metaseiulus occidentalis];4.7E-159;454.907 protein AED:0.09 eAED:0.09 QI:280|1|1|1|1|1|5|186|266; TOPep_Count=16	5.68386e+06	5.89616e+06	4.16541e+06	4.76228e+06	5.68386e+06	5.92578e+06	4.51103e+06	5.37143e+06	5	4	5	4
maker-scaffold0000005425-augustus-gene-0.19-mRNA-1	9	9	465.08	0.0133399	18.7485	1.51659	0.600828	gi|391343428|ref|XP_003746012.1|;PREDICTED: putative phospholipase B-like 2-like [Metaseiulus occidentalis];0;806.594 protein AED:0.12 eAED:0.12 QI:267|1|0.9|1|0.77|0.9|10|0|548; TOPep_Count=27	1.24289e+07	1.13553e+07	7.97953e+06	7.70321e+06	1.24289e+07	1.14123e+07	8.64163e+06	8.68853e+06	8	7	6	5
maker-scaffold0000005381-augustus-gene-0.30-mRNA-1	2	2	91.08	0.0206229	16.8565	4.14958	2.05297	gi|391327127|ref|XP_003738058.1|;PREDICTED: uncharacterized protein LOC100908392 [Metaseiulus occidentalis];1.97E-63;213.386 protein AED:0.04 eAED:0.04 QI:305|1|1|1|1|1|5|298|314; TOPep_Count=20	553071	491368	150904	100794	553071	493836	163425	113686	2	2	2	1
maker-scaffold0000005337-augustus-gene-0.69-mRNA-1	3	3	95.2	0.00304898	25.1585	0.526485	-0.925534	gi|568258551|gb|ETN66666.1|;mitochondrial glutamate carrier protein [Anopheles darlingi];4.75E-150;437.573 protein AED:0.05 eAED:0.05 QI:127|0.75|0.8|1|1|1|5|2805|351; TOPep_Count=21	252896	265268	505021	479173	252896	266600	546924	540464	0	1	2	1
maker-scaffold0000005337-augustus-gene-0.68-mRNA-1 (+1)	14	14	1133.16	0.00439241	23.573	0.621183	-0.68691	gi|391338960|ref|XP_003743821.1|;PREDICTED: aspartate aminotransferase, mitochondrial [Metaseiulus occidentalis];0;724.546 protein AED:0.06 eAED:0.06 QI:352|1|1|1|1|1|3|571|422; TOPep_Count=25	1.94564e+07	1.88512e+07	3.16795e+07	2.99892e+07	1.94564e+07	1.89459e+07	3.43081e+07	3.38252e+07	14	14	12	14
maker-scaffold0000005274-augustus-gene-0.32-mRNA-1	21	21	1988.7	0.0221675	16.5428	0.701937	-0.510587	gi|391345768|ref|XP_003747155.1|;PREDICTED: trifunctional enzyme subunit beta, mitochondrial-like [Metaseiulus occidentalis];0;816.994 protein AED:0.05 eAED:0.05 QI:1230|1|1|1|0.75|0.8|5|218|465; TOPep_Count=29	5.66991e+07	5.1128e+07	7.79393e+07	7.56743e+07	5.66991e+07	5.13848e+07	8.44062e+07	8.53539e+07	23	22	26	25
maker-scaffold0000005263-augustus-gene-0.43-mRNA-1	2	2	198.02	0.13322	8.75429	1.47495	0.560661	gi|391325382|ref|XP_003737216.1|;PREDICTED: GTPase KRas-like [Metaseiulus occidentalis];8.76E-70;218.779 protein AED:0.08 eAED:0.08 QI:345|1|1|1|0.33|0.5|4|531|122; TOPep_Count=7	1.93449e+06	1.74963e+06	1.44029e+06	1.05751e+06	1.93449e+06	1.75842e+06	1.5598e+06	1.19278e+06	1	1	2	2
maker-scaffold0000005251-augustus-gene-0.70-mRNA-1	3	3	142.04	0.245913	6.09218	1.14379	0.193823	gi|391328126|ref|XP_003738543.1|;PREDICTED: NADH dehydrogenase [ubiquinone] 1 alpha subcomplex subunit 8-like [Metaseiulus occidentalis];1E-64;207.223 protein AED:0.02 eAED:0.02 QI:2062|1|1|1|0.25|0.4|5|0|168; TOPep_Count=15	2.14076e+06	1.82169e+06	1.72768e+06	1.73664e+06	2.14076e+06	1.83084e+06	1.87103e+06	1.95877e+06	1	2	3	2
maker-scaffold0000005246-augustus-gene-0.11-mRNA-1	4	4	628.31	0.141613	8.48898	0.681687	-0.552818	gi|391330979|ref|XP_003739928.1|;PREDICTED: nucleosome assembly protein 1-like 1-like [Metaseiulus occidentalis];4.54E-94;290.426 protein AED:0.07 eAED:0.07 QI:70|1|1|1|1|1|4|169|220; TOPep_Count=4	1.56701e+07	1.21224e+07	2.24348e+07	1.83354e+07	1.56701e+07	1.21833e+07	2.42963e+07	2.06807e+07	6	5	5	5
maker-scaffold0000005240-augustus-gene-0.67-mRNA-1	2	2	361.38	0.359903	4.43814	1.03343	0.0474381	gi|401333|sp|P31478.1|VATF_MANSE;RecName: Full=V-type proton ATPase subunit F; Short=V-ATPase subunit F; AltName: Full=V-ATPase 14 kDa subunit; AltName: Full=Vacuolar proton pump subunit F >gi|9729|emb|CAA47609.1| vacuolar ATPase 14K subunit [Manduc	4.13321e+06	4.13755e+06	4.1146e+06	3.88864e+06	4.13321e+06	4.15834e+06	4.456e+06	4.38604e+06	3	3	3	3
maker-scaffold0000005207-augustus-gene-0.16-mRNA-1	4	3	431.76	0.02841	15.4653	1.64137	0.714904	gi|391329241|ref|XP_003739084.1|;PREDICTED: glutamate receptor, ionotropic kainate 2-like [Metaseiulus occidentalis];1.19E-49;182.57 protein AED:0.02 eAED:0.02 QI:194|1|1|1|1|1|2|177|173; TOPep_Count=7	4.56866e+06	5.27873e+06	3.13449e+06	2.86498e+06	4.56866e+06	5.30524e+06	3.39457e+06	3.23145e+06	3	3	3	2
maker-scaffold0000005176-augustus-gene-0.6-mRNA-1	3	3	187.52	0.0153797	18.1305	1.6297	0.704604	gi|241749547|ref|XP_002405826.1|;alpha-2-macroglobulin receptor-associated protein, putative [Ixodes scapularis] >gi|215505973|gb|EEC15467.1| alpha-2-macroglobulin receptor-associated protein, putative [Ixodes scapularis];4.03E-70;235.728 protein AE	707903	643208	430317	398739	707903	646439	466022	449742	2	2	2	1
maker-scaffold0000005169-augustus-gene-0.28-mRNA-1 (+1)	19	19	1243.18	0.0675971	11.7007	1.0749	0.104207	gi|391337922|ref|XP_003743313.1|;PREDICTED: T-complex protein 1 subunit gamma-like isoform 1 [Metaseiulus occidentalis];0;966.066 protein AED:0.08 eAED:0.08 QI:225|1|1|1|1|1|6|27|551; TOPep_Count=35	2.85633e+07	2.92446e+07	2.7318e+07	2.64616e+07	2.85633e+07	2.93916e+07	2.95847e+07	2.98464e+07	17	16	16	15
maker-scaffold0000005141-augustus-gene-0.14-mRNA-1	3	3	136.62	0.269309	5.69749	1.04676	0.0659283	gi|391334185|ref|XP_003741488.1|;PREDICTED: synapsin-like [Metaseiulus occidentalis];1.16E-94;298.516 protein AED:0.21 eAED:0.21 QI:0|0|0|1|1|1|3|0|184; TOPep_Count=12	605670	588938	555252	585993	605670	591896	601323	660948	3	3	3	2
maker-scaffold0000005133-augustus-gene-0.39-mRNA-1	5	3	293.24	0.136876	8.63672	1.25221	0.324479	gi|391330974|ref|XP_003739926.1|;PREDICTED: phosphoribosyl pyrophosphate synthase-associated protein 2-like [Metaseiulus occidentalis];0;707.983 protein AED:0.04 eAED:0.04 QI:212|1|1|1|0.55|0.5|10|4329|375; TOPep_Count=24	1.66594e+06	1.43444e+06	1.30526e+06	1.17067e+06	1.66594e+06	1.44165e+06	1.41356e+06	1.32041e+06	4	4	4	3
maker-scaffold0000005133-augustus-gene-0.38-mRNA-1	8	6	487.07	0.133221	8.75429	1.28191	0.358293	gi|391330976|ref|XP_003739927.1|;PREDICTED: phosphoribosyl pyrophosphate synthase-associated protein 2-like [Metaseiulus occidentalis];0;615.15 protein AED:0.09 eAED:0.09 QI:318|1|1|1|0.37|0.33|9|46|357; TOPep_Count=23	8.66139e+06	7.19788e+06	6.41295e+06	5.95865e+06	8.66139e+06	7.23403e+06	6.94506e+06	6.72083e+06	6	5	6	6
maker-scaffold0000005109-augustus-gene-0.30-mRNA-1	3	3	99.51	0.00880923	20.5506	1.4275	0.513491	gi|391327958|ref|XP_003738461.1|;PREDICTED: pseudouridine-5'-monophosphatase-like [Metaseiulus occidentalis];3.07E-88;272.707 protein AED:0.01 eAED:0.01 QI:141|1|0.66|1|1|1|3|305|236; TOPep_Count=12	1.9894e+06	1.97669e+06	1.43573e+06	1.34261e+06	1.9894e+06	1.98662e+06	1.55486e+06	1.51435e+06	2	2	3	2
maker-scaffold0000005098-augustus-gene-0.60-mRNA-1	2	2	81.71	0.00265214	25.764	0.797496	-0.326451	gi|391343454|ref|XP_003746024.1|;PREDICTED: coiled-coil domain-containing protein 58-like [Metaseiulus occidentalis];2.36E-58;188.734 protein AED:0.09 eAED:0.09 QI:62|1|1|1|1|1|4|1689|140; TOPep_Count=9	527187	517368	659434	650360	527187	519967	714150	733549	1	1	2	0
maker-scaffold0000005000-augustus-gene-0.6-mRNA-1	4	4	137.11	0.00124311	29.0549	8.7999	3.13749	NoBlastResult protein AED:0.00 eAED:0.00 QI:418|1|1|1|1|1|2|208|216; TOPep_Count=11	3.49326e+06	3.91922e+06	442538	399799	3.49326e+06	3.9389e+06	479257	450938	4	3	0	0
maker-scaffold0000004960-augustus-gene-0.17-mRNA-1	2	2	62.69	0.109375	9.61081	0.882768	-0.179894	gi|170067848|ref|XP_001868642.1|;conserved hypothetical protein [Culex quinquefasciatus] >gi|167863905|gb|EDS27288.1| conserved hypothetical protein [Culex quinquefasciatus];9.61E-46;164.081 protein AED:0.00 eAED:0.00 QI:1579|1|1|1|1|1|6|142|237; TO	943392	900095	1.08403e+06	1.00427e+06	943392	904617	1.17398e+06	1.13273e+06	0	0	2	0
maker-scaffold0000004941-augustus-gene-0.34-mRNA-1	7	7	337.75	0.0886064	10.5253	1.1905	0.25157	gi|391332170|ref|XP_003740510.1|;PREDICTED: 40S ribosomal protein S3a-like [Metaseiulus occidentalis];1.05E-157;451.055 protein AED:0.00 eAED:0.00 QI:63|1|1|1|1|1|3|30|264; TOPep_Count=19	4.90175e+06	5.43393e+06	4.25365e+06	4.42813e+06	4.90175e+06	5.46123e+06	4.60659e+06	4.99454e+06	5	6	6	6
maker-scaffold0000004894-augustus-gene-0.64-mRNA-1 (+1)	6	6	363.1	0.0204812	16.8864	1.38939	0.474448	gi|391335889|ref|XP_003742319.1|;PREDICTED: LOW QUALITY PROTEIN: serine/threonine-protein phosphatase 2B catalytic subunit 2-like [Metaseiulus occidentalis];0;857.825 protein AED:0.11 eAED:0.11 QI:222|0.71|0.62|1|1|1|8|0|416; TOPep_Count=20	5.58391e+06	5.5969e+06	4.21646e+06	3.83085e+06	5.58391e+06	5.62502e+06	4.56631e+06	4.32085e+06	5	4	5	5
maker-scaffold0000004866-augustus-gene-0.39-mRNA-1	9	9	981.35	0.0174761	17.5756	2.00342	1.00247	gi|391330063|ref|XP_003739484.1|;PREDICTED: dolichyl-diphosphooligosaccharide--protein glycosyltransferase 48 kDa subunit-like [Metaseiulus occidentalis];0;552.362 protein AED:0.06 eAED:0.06 QI:678|1|1|1|1|1|9|1027|454; TOPep_Count=23	2.38035e+07	1.98404e+07	1.10725e+07	1.07121e+07	2.38035e+07	1.99401e+07	1.19913e+07	1.20823e+07	10	8	8	7
maker-scaffold0000004848-augustus-gene-0.18-mRNA-1	5	5	375.07	0.00759975	21.192	1.45844	0.544423	gi|391340226|ref|XP_003744445.1|;PREDICTED: mannose-1-phosphate guanyltransferase alpha-A-like [Metaseiulus occidentalis];0;637.491 protein AED:0.09 eAED:0.09 QI:367|1|1|1|0.71|0.62|8|668|433; TOPep_Count=20	1.76112e+06	1.86526e+06	1.22289e+06	1.2636e+06	1.76112e+06	1.87463e+06	1.32436e+06	1.42522e+06	1	4	3	2
maker-scaffold0000004832-augustus-gene-0.20-mRNA-1	2	2	108.65	0.152908	8.1557	1.27153	0.346569	gi|391346850|ref|XP_003747681.1|;PREDICTED: uncharacterized protein F13E6.1-like [Metaseiulus occidentalis];3.16E-71;223.787 protein AED:0.47 eAED:0.47 QI:0|1|0.66|1|1|1|3|47|168; TOPep_Count=12	1.42589e+06	1.72091e+06	1.17934e+06	1.29547e+06	1.42589e+06	1.72955e+06	1.2772e+06	1.46117e+06	2	2	2	2
maker-scaffold0000004824-augustus-gene-0.11-mRNA-1	5	5	176.01	0.0357293	14.4698	1.25649	0.3294	gi|391345246|ref|XP_003746901.1|;PREDICTED: ubiquitin carboxyl-terminal hydrolase 7-like [Metaseiulus occidentalis];0;1218.37 protein AED:0.02 eAED:0.02 QI:0|0|0|1|1|1|4|0|699; TOPep_Count=43	1.1299e+06	1.17726e+06	954291	881902	1.1299e+06	1.18317e+06	1.03347e+06	994707	4	4	4	5
maker-scaffold0000004816-augustus-gene-0.65-mRNA-1	7	7	471.32	0.77852	1.0873	0.988713	-0.0163769	gi|391326254|ref|XP_003737633.1|;PREDICTED: sodium/potassium-transporting ATPase subunit beta-2-like [Metaseiulus occidentalis];4.66E-142;412.149 protein AED:0.18 eAED:0.18 QI:0|0|0|1|1|1|4|0|248; TOPep_Count=11	3.9041e+07	4.18962e+07	4.04652e+07	4.1396e+07	3.9041e+07	4.21067e+07	4.38227e+07	4.6691e+07	12	12	12	13
maker-scaffold0000004813-augustus-gene-0.24-mRNA-1	2	2	67.63	0.0241116	16.1777	1.76935	0.82322	gi|391339456|ref|XP_003744065.1|;PREDICTED: ras-related protein Ral-A-like [Metaseiulus occidentalis];8.44E-116;342.043 protein AED:0.01 eAED:0.01 QI:362|1|1|1|1|1|3|2232|214; TOPep_Count=13	592021	501526	298398	319652	592021	504045	323157	360539	1	2	0	0
maker-scaffold0000004762-augustus-gene-0.90-mRNA-1 (+1)	8	8	647.42	0.00106016	29.7463	0.782489	-0.353858	gi|391346453|ref|XP_003747488.1|;PREDICTED: spliceosome RNA helicase DDX39B-like [Metaseiulus occidentalis];0;803.897 protein AED:0.05 eAED:0.05 QI:112|1|1|1|0.83|0.71|7|1191|435; TOPep_Count=28	7.02512e+06	6.91458e+06	8.89834e+06	8.91623e+06	7.02512e+06	6.94931e+06	9.63667e+06	1.00567e+07	7	7	6	7
maker-scaffold0000004743-augustus-gene-0.35-mRNA-1	2	2	88.04	0.197028	7.05473	0.832204	-0.264991	gi|391333478|ref|XP_003741140.1|;PREDICTED: heterogeneous nuclear ribonucleoprotein L-like [Metaseiulus occidentalis];0;590.882 protein AED:0.11 eAED:0.11 QI:376|0.5|0.33|1|1|1|3|0|439; TOPep_Count=20	421699	512740	553127	569722	421699	515316	599022	642596	1	1	0	3
maker-scaffold0000004692-augustus-gene-0.32-mRNA-1	4	4	194.04	0.339787	4.68794	1.06848	0.0955651	gi|391346814|ref|XP_003747663.1|;PREDICTED: uncharacterized protein LOC100908749 [Metaseiulus occidentalis];1.22E-54;187.578 protein AED:0.00 eAED:0.00 QI:148|1|1|1|1|1|4|237|333; TOPep_Count=24	2.29786e+06	2.10759e+06	2.12445e+06	1.99864e+06	2.29786e+06	2.11817e+06	2.30072e+06	2.25429e+06	3	2	3	3
maker-scaffold0000004684-augustus-gene-0.21-mRNA-1	2	2	66.79	0.505402	2.96363	0.774191	-0.369239	gi|391336257|ref|XP_003742498.1|;PREDICTED: translocation protein SEC62-like isoform 1 [Metaseiulus occidentalis] >gi|391336259|ref|XP_003742499.1| PREDICTED: translocation protein SEC62-like isoform 2 [Metaseiulus occidentalis];2.84E-156;451.825 pr	42288	18150.2	40640.6	37425.6	42288	18241.3	44012.7	42212.8	2	0	1	0
maker-scaffold0000004662-augustus-gene-0.140-mRNA-1	20	20	1682.71	0.00151635	28.192	0.695644	-0.523578	gi|391342918|ref|XP_003745762.1|;PREDICTED: probable isocitrate dehydrogenase [NAD] subunit alpha, mitochondrial-like [Metaseiulus occidentalis];0;701.049 protein AED:0.04 eAED:0.04 QI:190|1|1|1|1|1|3|3193|352; TOPep_Count=23	7.82275e+07	7.92091e+07	1.14596e+08	1.11722e+08	7.82275e+07	7.9607e+07	1.24104e+08	1.26013e+08	23	27	31	29
maker-scaffold0000004662-augustus-gene-0.139-mRNA-1	3	3	107.77	0.82688	0.825573	1.0178	0.0254559	gi|391342593|ref|XP_003745601.1|;PREDICTED: 60S ribosomal protein L23-like [Metaseiulus occidentalis];2.93E-94;280.026 protein AED:0.03 eAED:0.03 QI:1036|1|0.5|1|1|1|2|0|140; TOPep_Count=10	1.99319e+06	2.25546e+06	2.12024e+06	2.05411e+06	1.99319e+06	2.26679e+06	2.29616e+06	2.31686e+06	2	4	2	2
maker-scaffold0000004607-augustus-gene-0.13-mRNA-1	9	9	351.01	0.807201	0.930181	0.971765	-0.0413208	gi|391347809|ref|XP_003748146.1|;PREDICTED: V-type proton ATPase subunit E-like [Metaseiulus occidentalis];1.09E-120;356.295 protein AED:0.02 eAED:0.02 QI:994|1|1|1|0.75|1|5|755|226; TOPep_Count=19	4.24464e+06	4.28255e+06	3.9988e+06	4.77616e+06	4.24464e+06	4.30406e+06	4.33059e+06	5.38708e+06	9	8	9	6
maker-scaffold0000004588-augustus-gene-0.22-mRNA-1	2	2	77.14	0.00265666	25.7566	11.1051	3.47315	NoBlastResult protein AED:0.00 eAED:0.00 QI:354|1|1|1|1|1|3|111|383; TOPep_Count=25	455879	446094	45630.9	35590.4	455879	448335	49417.1	40142.8	2	1	0	0
maker-scaffold0000004581-augustus-gene-0.37-mRNA-1	3	3	258.49	0.00254867	25.9369	2.73442	1.45123	gi|322783241|gb|EFZ10827.1|;hypothetical protein SINV_13226 [Solenopsis invicta];5.39E-42;145.976 protein AED:0.16 eAED:0.16 QI:677|0.5|1|1|0.5|0.33|3|983|117; TOPep_Count=8	2.26911e+06	2.06305e+06	806278	778031	2.26911e+06	2.07342e+06	873177	877550	3	3	2	3
maker-scaffold0000004580-augustus-gene-0.29-mRNA-1	3	3	127.65	0.012397	19.0668	1.3993	0.484708	gi|391333179|ref|XP_003740998.1|;PREDICTED: omega-amidase NIT2-like [Metaseiulus occidentalis];3.37E-164;468.774 protein AED:0.03 eAED:0.03 QI:183|0.75|0.88|1|0.87|0.77|9|3407|278; TOPep_Count=15	1.97504e+06	2.05585e+06	1.39419e+06	1.48645e+06	1.97504e+06	2.06618e+06	1.50987e+06	1.67658e+06	3	3	2	2
maker-scaffold0000004580-augustus-gene-0.28-mRNA-1	4	4	222.16	0.156629	8.05129	1.29779	0.376057	gi|391333181|ref|XP_003740999.1|;PREDICTED: signal peptidase complex catalytic subunit SEC11C-like [Metaseiulus occidentalis];6.28E-113;330.872 protein AED:0.01 eAED:0.01 QI:1064|1|1|1|0.5|0.4|5|748|183; TOPep_Count=9	3.1283e+06	2.54863e+06	2.30466e+06	2.06964e+06	3.1283e+06	2.56143e+06	2.49589e+06	2.33437e+06	4	3	4	5
maker-scaffold0000004564-augustus-gene-0.12-mRNA-1	3	3	149.57	0.0275464	15.5994	1.63692	0.710984	gi|391327005|ref|XP_003737999.1|;PREDICTED: UDP-glucose:glycoprotein glucosyltransferase-like [Metaseiulus occidentalis];0;842.032 protein AED:0.00 eAED:0.00 QI:324|1|0.93|1|0.86|0.81|16|0|621; TOPep_Count=31	2.20862e+06	2.17909e+06	1.45235e+06	1.22812e+06	2.20862e+06	2.19004e+06	1.57286e+06	1.38521e+06	2	3	3	2
maker-scaffold0000004556-augustus-gene-0.23-mRNA-1	5	5	267.78	0.0111533	19.5259	0.708419	-0.497326	gi|391348035|ref|XP_003748257.1|;PREDICTED: cytochrome c1, heme protein, mitochondrial-like [Metaseiulus occidentalis];4.71E-93;284.263 protein AED:0.01 eAED:0.01 QI:203|1|1|1|1|1|2|2067|175; TOPep_Count=8	5.97722e+06	6.17192e+06	8.85754e+06	8.29213e+06	5.97722e+06	6.20293e+06	9.59248e+06	9.35279e+06	3	4	5	6
maker-scaffold0000004527-augustus-gene-0.27-mRNA-1	2	2	125.94	0.000646693	31.893	16.4842	4.04302	NoBlastResult protein AED:0.22 eAED:0.22 QI:248|1|1|1|0|0|3|2|79; TOPep_Count=5	2.61347e+06	2.35084e+06	157760	143395	2.61347e+06	2.36265e+06	170850	161737	3	3	0	0
maker-scaffold0000004464-augustus-gene-0.36-mRNA-1	9	9	462.13	0.176804	7.52507	1.12099	0.164777	gi|391343468|ref|XP_003746031.1|;PREDICTED: 60S ribosomal protein L18a-like [Metaseiulus occidentalis];1.58E-112;329.331 protein AED:0.01 eAED:0.01 QI:3651|1|0.66|1|1|1|3|0|177; TOPep_Count=15	8.61883e+06	9.193e+06	7.58159e+06	8.30775e+06	8.61883e+06	9.23918e+06	8.21066e+06	9.3704e+06	8	7	8	8
maker-scaffold0000004464-augustus-gene-0.35-mRNA-1	11	11	786.92	0.000243663	36.1321	0.565359	-0.822761	gi|391328170|ref|XP_003738563.1|;PREDICTED: isocitrate dehydrogenase [NAD] subunit gamma, mitochondrial-like [Metaseiulus occidentalis];0;701.049 protein AED:0.04 eAED:0.04 QI:944|1|1|1|1|1|5|901|376; TOPep_Count=25	1.27112e+07	1.2491e+07	2.22502e+07	2.23271e+07	1.27112e+07	1.25538e+07	2.40964e+07	2.5183e+07	9	8	14	12
maker-scaffold0000004428-exonerate_est2genome-gene-0.1-mRNA-1	2	2	42.5	0.139627	8.55031	1.26231	0.336065	gi|391335122|ref|XP_003741946.1|;PREDICTED: tRNA-splicing ligase RtcB homolog [Metaseiulus occidentalis];3.92E-21;93.9745 protein AED:0.06 eAED:0.06 QI:109|1|1|1|0|0|2|0|51; TOPep_Count=5	261261	247667	182357	220815	261261	248911	197488	249059	1	2	2	2
maker-scaffold0000004403-augustus-gene-0.17-mRNA-1	4	4	327.96	0.0245042	16.1076	1.33003	0.411459	gi|391346293|ref|XP_003747412.1|;PREDICTED: acidic mammalian chitinase-like [Metaseiulus occidentalis];2.06E-135;413.305 protein AED:0.10 eAED:0.10 QI:906|1|1|1|0.88|0.9|10|202|509; TOPep_Count=28	7.34572e+06	6.77993e+06	5.42347e+06	5.19708e+06	7.34572e+06	6.81399e+06	5.87348e+06	5.86185e+06	3	4	5	4
maker-scaffold0000004384-augustus-gene-0.54-mRNA-1	14	14	952.8	0.015516	18.0922	0.823848	-0.27955	gi|391345512|ref|XP_003747029.1|;PREDICTED: sarcalumenin-like [Metaseiulus occidentalis];0;811.216 protein AED:0.04 eAED:0.04 QI:991|1|0.95|1|0.9|0.95|21|2165|693; TOPep_Count=38	1.5122e+07	1.45025e+07	1.82066e+07	1.77521e+07	1.5122e+07	1.45753e+07	1.97173e+07	2.00228e+07	8	7	14	16
maker-scaffold0000004377-augustus-gene-0.17-mRNA-1	3	3	240.89	0.000607116	32.1673	1.32745	0.408653	gi|391340471|ref|XP_003744564.1|;PREDICTED: 40S ribosomal protein S11-like [Metaseiulus occidentalis];2.35E-103;304.679 protein AED:0.09 eAED:0.09 QI:271|1|0.75|1|0.66|0.5|4|0|158; TOPep_Count=9	1.32211e+06	1.33251e+06	994117	1.00568e+06	1.32211e+06	1.3392e+06	1.0766e+06	1.13432e+06	3	3	2	2
maker-scaffold0000004361-augustus-gene-0.11-mRNA-1	3	3	193.74	0.00172862	27.623	0.62084	-0.687708	gi|391345012|ref|XP_003746787.1|;PREDICTED: glutathione S-transferase 1, isoform C-like [Metaseiulus occidentalis];1.88E-66;215.312 protein AED:0.23 eAED:0.23 QI:163|1|1|1|0.6|0.33|6|302|218; TOPep_Count=14	1.22347e+06	1.27302e+06	2.01136e+06	2.00979e+06	1.22347e+06	1.27941e+06	2.17825e+06	2.26687e+06	3	3	3	3
maker-scaffold0000004353-augustus-gene-0.16-mRNA-1	8	8	503.8	0.00256474	25.9096	25.0218	4.64512	gi|391326694|ref|XP_003737847.1|;PREDICTED: EH domain-containing protein 1-like [Metaseiulus occidentalis];0;578.556 protein AED:0.10 eAED:0.10 QI:0|0.88|0.8|0.9|1|1|10|108|609; TOPep_Count=39	5.17365e+06	5.20543e+06	173684	241117	5.17365e+06	5.23158e+06	188095	271959	7	6	0	0
maker-scaffold0000004339-augustus-gene-0.17-mRNA-1	2	2	27.59	0.000254389	35.945	2.3969	1.26117	gi|391347369|ref|XP_003747936.1|;PREDICTED: tripeptidyl-peptidase 2 [Metaseiulus occidentalis];0;1166.37 protein AED:0.09 eAED:0.09 QI:421|0.87|0.66|1|1|1|9|0|1126; TOPep_Count=63	412142	402488	171183	168686	412142	404510	185387	190263	1	1	1	0
maker-scaffold0000004322-augustus-gene-0.7-mRNA-1	2	2	206.17	0.666915	1.7593	1.01542	0.022071	gi|391325465|ref|XP_003737254.1|;PREDICTED: uncharacterized protein LOC100906093 [Metaseiulus occidentalis];1.26E-20;90.1225 protein AED:0.00 eAED:0.00 QI:177|1|1|1|1|1|2|112|126; TOPep_Count=7	1.81474e+06	1.71855e+06	1.71775e+06	1.7619e+06	1.81474e+06	1.72719e+06	1.86028e+06	1.98727e+06	1	1	2	2
maker-scaffold0000004318-augustus-gene-0.29-mRNA-1	7	3	293.27	0.0600677	12.2136	1.12058	0.164245	gi|391326409|ref|XP_003737709.1|;PREDICTED: ras-related protein Rap-1b-like [Metaseiulus occidentalis];2.91E-124;359.762 protein AED:0.08 eAED:0.08 QI:791|1|1|1|0.66|0.5|4|203|186; TOPep_Count=10	3.03296e+06	3.0067e+06	2.77306e+06	2.6167e+06	3.03296e+06	3.0218e+06	3.00315e+06	2.95141e+06	2	3	3	2
maker-scaffold0000004284-augustus-gene-0.11-mRNA-1	4	4	359.48	0.0801342	10.9618	1.38555	0.470458	gi|391325139|ref|XP_003737097.1|;PREDICTED: uncharacterized protein LOC100904973 [Metaseiulus occidentalis];2.92E-29;111.309 protein AED:0.00 eAED:0.00 QI:255|1|1|1|0.5|0.66|3|174|89; TOPep_Count=7	1.63042e+08	1.41278e+08	1.17189e+08	1.0245e+08	1.63042e+08	1.41988e+08	1.26912e+08	1.15555e+08	7	9	7	6
maker-scaffold0000004155-augustus-gene-0.54-mRNA-1	3	3	231.19	0.0503405	12.9808	1.72211	0.784175	gi|391342319|ref|XP_003745468.1|;PREDICTED: sterile alpha and TIR motif-containing protein 1-like [Metaseiulus occidentalis];1.35E-85;298.13 protein AED:0.09 eAED:0.09 QI:696|1|0.91|1|0.81|0.75|12|0|544; TOPep_Count=29	525695	653602	363995	320805	525695	656886	394197	361839	3	2	2	2
maker-scaffold0000004118-augustus-gene-0.42-mRNA-1	23	23	2167.45	0.118273	9.27116	1.09133	0.126092	gi|391333350|ref|XP_003741079.1|;PREDICTED: V-type proton ATPase catalytic subunit A-like [Metaseiulus occidentalis];0;1172.15 protein AED:0.06 eAED:0.06 QI:280|0.9|0.90|1|0.9|0.81|11|909|624; TOPep_Count=41	4.61888e+07	4.47692e+07	4.28928e+07	4.04529e+07	4.61888e+07	4.49941e+07	4.64517e+07	4.56273e+07	20	21	19	21
maker-scaffold0000004094-augustus-gene-0.11-mRNA-1	3	3	125	0.0198147	17.0301	1.65169	0.723943	gi|391339576|ref|XP_003744124.1|;PREDICTED: probable nucleoredoxin 3-like [Metaseiulus occidentalis];8.48E-48;164.851 protein AED:0.04 eAED:0.04 QI:552|1|1|1|1|1|4|355|179; TOPep_Count=9	4.85486e+06	4.38687e+06	2.65587e+06	2.93945e+06	4.85486e+06	4.4089e+06	2.87623e+06	3.31543e+06	3	3	3	2
maker-scaffold0000004081-augustus-gene-0.41-mRNA-1	11	11	1272.71	4.72019e-06	53.2604	22.1194	4.46724	gi|194766185|ref|XP_001965205.1|;GF21354 [Drosophila ananassae] >gi|190617815|gb|EDV33339.1| GF21354 [Drosophila ananassae];2.8E-40;158.303 protein AED:0.12 eAED:0.12 QI:0|0.5|0.44|0.88|0.87|0.88|9|0|532; TOPep_Count=29	2.97896e+07	2.95114e+07	1.33401e+06	1.34694e+06	2.97896e+07	2.96596e+07	1.4447e+06	1.51923e+06	12	16	0	0
maker-scaffold0000004071-augustus-gene-0.22-mRNA-1	3	3	260.56	0.788805	1.0303	0.970002	-0.0439406	gi|391337664|ref|XP_003743186.1|;PREDICTED: cysteine and glycine-rich protein 1-like [Metaseiulus occidentalis];4.61E-55;177.948 protein AED:0.02 eAED:0.02 QI:1984|1|1|1|1|1|2|414|106; TOPep_Count=7	8.31462e+06	9.61118e+06	8.59933e+06	9.88084e+06	8.31462e+06	9.65946e+06	9.31284e+06	1.11447e+07	4	4	4	4
maker-scaffold0000004068-augustus-gene-0.43-mRNA-1 (+2)	18	18	1253.62	0.00961202	20.1719	1.1154	0.157567	gi|391331822|ref|XP_003740341.1|;PREDICTED: eukaryotic initiation factor 4A-II-like [Metaseiulus occidentalis];0;713.375 protein AED:0.18 eAED:0.18 QI:0|1|0.8|1|1|1|5|485|420; TOPep_Count=23	4.59562e+07	4.6879e+07	4.17888e+07	4.14413e+07	4.59562e+07	4.71145e+07	4.52562e+07	4.67421e+07	19	15	18	16
maker-scaffold0000004006-augustus-gene-0.42-mRNA-1	3	3	140.87	0.00117181	29.3114	1.74042	0.799438	gi|391334390|ref|XP_003741588.1|;PREDICTED: UPF0510 protein INM02-like [Metaseiulus occidentalis];2.01E-65;211.846 protein AED:0.24 eAED:0.24 QI:227|1|0.75|1|0.66|0.5|4|0|208; TOPep_Count=8	497642	516092	292799	289666	497642	518685	317093	326717	1	3	2	1
maker-scaffold0000003999-augustus-gene-0.16-mRNA-1	4	4	65.31	0.544958	2.63637	1.0957	0.131848	gi|391337319|ref|XP_003743017.1|;PREDICTED: LOW QUALITY PROTEIN: protein lethal(2) giant larvae-like [Metaseiulus occidentalis];0;1453.34 protein AED:0.02 eAED:0.02 QI:1462|1|1|1|0.72|0.66|12|0|1152; TOPep_Count=72	274423	286240	220862	290833	274423	287678	239188	328034	2	2	2	1
maker-scaffold0000003988-augustus-gene-0.14-mRNA-1	4	4	147.25	0.0196056	17.0762	1.8348	0.875624	gi|391346942|ref|XP_003747724.1|;PREDICTED: acyl-CoA synthetase family member 2, mitochondrial-like [Metaseiulus occidentalis];0;633.639 protein AED:0.10 eAED:0.10 QI:821|1|0.91|1|0.63|0.66|12|0|528; TOPep_Count=27	460805	543144	266839	280331	460805	545872	288980	316189	3	4	2	1
maker-scaffold0000003982-augustus-gene-0.15-mRNA-1	3	3	122.23	0.0154413	18.1131	3.73766	1.90214	gi|391343736|ref|XP_003746162.1|;PREDICTED: uncharacterized protein LOC100908176 [Metaseiulus occidentalis];1.57E-155;449.514 protein AED:0.02 eAED:0.02 QI:397|1|1|1|0.5|0.66|3|1281|314; TOPep_Count=16	6.38907e+06	5.4081e+06	1.80429e+06	1.35201e+06	6.38907e+06	5.43527e+06	1.954e+06	1.52494e+06	3	3	0	1
maker-scaffold0000003941-augustus-gene-0.45-mRNA-1	3	3	116.81	0.631256	1.99795	1.02495	0.0355568	gi|391337710|ref|XP_003743208.1|;PREDICTED: calcium/calmodulin-dependent protein kinase type II alpha chain-like [Metaseiulus occidentalis];1.6E-39;148.288 protein AED:0.07 eAED:0.08 QI:0|0|0|1|1|1|3|0|135; TOPep_Count=9	666301	695627	690548	638223	666301	699121	747846	719859	2	2	2	2
maker-scaffold0000003941-augustus-gene-0.44-mRNA-1	12	3	906.01	0.00305013	25.1568	0.0341228	-4.87312	gi|391333681|ref|XP_003741239.1|;PREDICTED: tubulin alpha-1C chain-like [Metaseiulus occidentalis];0;822.772 protein AED:0.12 eAED:0.12 QI:24|1|1|1|1|1|2|123|452; TOPep_Count=21	47372.1	68931	1.68322e+06	1.72515e+06	47372.1	69277.3	1.82288e+06	1.94582e+06	0	0	3	3
maker-scaffold0000003938-augustus-gene-0.6-mRNA-1	2	2	95.24	0.041319	13.8385	1.40901	0.494682	gi|391328620|ref|XP_003738784.1|;PREDICTED: glutamine synthetase-like isoform 1 [Metaseiulus occidentalis];7.51E-84;262.692 protein AED:0.01 eAED:0.01 QI:336|1|0.66|1|0.5|0.33|3|0|162; TOPep_Count=8	858026	867531	568145	656513	858026	871889	615286	740489	2	2	0	0
maker-scaffold0000003935-augustus-gene-0.25-mRNA-1	12	8	892.64	0.455803	3.41222	0.942564	-0.0853377	gi|391330771|ref|XP_003739827.1|;PREDICTED: 14-3-3 protein zeta-like [Metaseiulus occidentalis];1.89E-164;469.929 protein AED:0.11 eAED:0.11 QI:0|0.75|0.6|1|0.75|0.8|5|1813|325; TOPep_Count=25	8.0289e+06	8.61901e+06	8.36489e+06	9.29749e+06	8.0289e+06	8.66231e+06	9.05895e+06	1.04867e+07	7	6	6	7
maker-scaffold0000003923-augustus-gene-0.32-mRNA-1	3	3	96.59	0.02042	16.8994	0.71109	-0.491896	gi|391329361|ref|XP_003739143.1|;PREDICTED: small nuclear ribonucleoprotein-associated protein B'-like [Metaseiulus occidentalis];1.59E-93;283.493 protein AED:0.00 eAED:0.00 QI:352|1|1|1|1|1|2|214|207; TOPep_Count=16	402909	444884	598086	594157	402909	447119	647712	670157	3	3	3	2
maker-scaffold0000003916-augustus-gene-0.31-mRNA-1	3	3	217.44	0.243531	6.13446	1.17746	0.235675	gi|391333346|ref|XP_003741077.1|;PREDICTED: V-type proton ATPase 116 kDa subunit a isoform 1-like isoform 2 [Metaseiulus occidentalis];0;1495.72 protein AED:0.10 eAED:0.10 QI:483|1|1|1|0.63|0.7|20|2205|897; TOPep_Count=44	2.13331e+06	1.81062e+06	1.76678e+06	1.58274e+06	2.13331e+06	1.81971e+06	1.91338e+06	1.7852e+06	3	2	1	1
maker-scaffold0000003912-augustus-gene-0.19-mRNA-1	2	2	267.25	0.0491649	13.0834	1.19151	0.252786	gi|391342736|ref|XP_003745671.1|;PREDICTED: oxysterol-binding protein 1 [Metaseiulus occidentalis];0;1122.84 protein AED:0.12 eAED:0.12 QI:346|0.88|0.83|1|0.94|0.88|18|730|775; TOPep_Count=42	833165	873579	692768	739659	833165	877968	750250	834270	1	2	2	1
maker-scaffold0000003901-augustus-gene-0.36-mRNA-1	2	2	89.58	0.591031	2.28389	1.05105	0.0718321	gi|391330572|ref|XP_003739732.1|;PREDICTED: PRA1 family protein 3-like [Metaseiulus occidentalis];9.72E-85;259.225 protein AED:0.01 eAED:0.01 QI:167|1|1|1|0.75|0.8|5|2631|181; TOPep_Count=5	2.05918e+06	2.12508e+06	2.15375e+06	1.82728e+06	2.05918e+06	2.13576e+06	2.33245e+06	2.06101e+06	2	3	3	2
maker-scaffold0000003895-augustus-gene-0.75-mRNA-1	5	5	269.71	0.141648	8.4879	1.1808	0.239766	gi|391333217|ref|XP_003741016.1|;PREDICTED: 40S ribosomal protein S12-like [Metaseiulus occidentalis];3.44E-74;228.409 protein AED:0.03 eAED:0.03 QI:481|1|1|1|0.75|0.6|5|209|128; TOPep_Count=9	3.45915e+06	3.76491e+06	2.8866e+06	3.23133e+06	3.45915e+06	3.78382e+06	3.12611e+06	3.64466e+06	7	5	5	5
maker-scaffold0000003895-augustus-gene-0.72-mRNA-1	9	9	569.77	0.0753195	11.2309	1.15825	0.211949	gi|391333215|ref|XP_003741015.1|;PREDICTED: eukaryotic translation initiation factor 2 subunit 1-like [Metaseiulus occidentalis];0;545.814 protein AED:0.04 eAED:0.04 QI:2375|0.85|0.75|0.87|0.85|0.87|8|0|335; TOPep_Count=23	6.79167e+06	6.65117e+06	6.04505e+06	5.56109e+06	6.79167e+06	6.68458e+06	6.54663e+06	6.27242e+06	10	8	4	5
maker-scaffold0000003892-augustus-gene-0.11-mRNA-1	5	5	423.65	0.182138	7.396	0.827268	-0.273572	gi|391327920|ref|XP_003738443.1|;PREDICTED: trans-2-enoyl-CoA reductase, mitochondrial-like [Metaseiulus occidentalis];2.42E-121;362.073 protein AED:0.08 eAED:0.08 QI:366|1|1|1|1|1|4|0|258; TOPep_Count=16	3.77831e+06	3.63188e+06	4.88192e+06	4.07551e+06	3.77831e+06	3.65013e+06	5.28699e+06	4.59681e+06	5	5	5	5
maker-scaffold0000003878-augustus-gene-0.84-mRNA-1	3	3	141.99	0.0248346	16.0494	0.42944	-1.21947	gi|391334023|ref|XP_003741408.1|;PREDICTED: ATPase family AAA domain-containing protein 3-B-like [Metaseiulus occidentalis];0;976.082 protein AED:0.07 eAED:0.07 QI:370|1|1|1|1|1|6|728|580; TOPep_Count=43	425100	556656	1.11423e+06	1.1719e+06	425100	559453	1.20668e+06	1.3218e+06	1	1	2	3
maker-scaffold0000003857-augustus-gene-0.20-mRNA-1	2	2	42.65	0.0277448	15.5682	1.94287	0.958191	gi|391330729|ref|XP_003739807.1|;PREDICTED: uncharacterized protein LOC100903592 [Metaseiulus occidentalis];0;1103.58 protein AED:0.04 eAED:0.04 QI:61|1|1|1|1|1|14|1472|939; TOPep_Count=52	193871	155358	91372.4	88376.2	193871	156139	98953.9	99680.5	1	2	0	1
maker-scaffold0000003835-augustus-gene-0.20-mRNA-1	3	3	213.85	0.0110094	19.5824	1.56257	0.643917	gi|391336352|ref|XP_003742545.1|;PREDICTED: thioredoxin domain-containing protein 5-like [Metaseiulus occidentalis];1.03E-149;436.417 protein AED:0.09 eAED:0.09 QI:0|1|0.8|1|1|1|5|1928|296; TOPep_Count=15	2.05315e+06	1.91752e+06	1.22918e+06	1.31195e+06	2.05315e+06	1.92716e+06	1.33117e+06	1.47976e+06	3	3	3	3
maker-scaffold0000003827-augustus-gene-0.51-mRNA-1	2	2	107.63	0.410302	3.86896	0.91151	-0.13367	gi|391327555|ref|XP_003738263.1|;PREDICTED: 40S ribosomal protein S25-like [Metaseiulus occidentalis];6.24E-47;157.918 protein AED:0.23 eAED:0.23 QI:2831|0.66|0.5|1|0.66|0.5|4|0|116; TOPep_Count=6	1.67761e+06	1.955e+06	1.89325e+06	2.09202e+06	1.67761e+06	1.96482e+06	2.05034e+06	2.35961e+06	2	2	2	2
maker-scaffold0000003827-augustus-gene-0.50-mRNA-1	2	2	120.92	0.154815	8.10186	0.860204	-0.217248	gi|332715339|gb|AEE98999.1|;CPK25/26-interacting protein [Oryza sativa Japonica Group];0;813.913 protein AED:0.32 eAED:0.32 QI:545|0.8|0.66|1|1|1|6|257|451; TOPep_Count=27	1.1459e+06	999464	1.24516e+06	1.24885e+06	1.1459e+06	1.00449e+06	1.34848e+06	1.4086e+06	3	2	2	2
maker-scaffold0000003807-augustus-gene-0.20-mRNA-1	3	3	246.29	0.375381	4.25527	0.923898	-0.114195	gi|391336915|ref|XP_003742820.1|;PREDICTED: 40S ribosomal protein S5-like isoform 1 [Metaseiulus occidentalis] >gi|391336917|ref|XP_003742821.1| PREDICTED: 40S ribosomal protein S5-like isoform 2 [Metaseiulus occidentalis] >gi|391336919|ref|XP_00374	2.31781e+06	2.35822e+06	2.36017e+06	2.70103e+06	2.31781e+06	2.37006e+06	2.556e+06	3.04652e+06	3	3	3	3
maker-scaffold0000003795-augustus-gene-0.24-mRNA-1	4	4	160.72	0.00417954	23.7887	2.26833	1.18163	gi|391346390|ref|XP_003747458.1|;PREDICTED: choline-phosphate cytidylyltransferase B-like [Metaseiulus occidentalis];1.16E-157;465.692 protein AED:0.24 eAED:0.24 QI:0|0.85|0.75|1|0.57|0.62|8|681|523; TOPep_Count=31	3.46491e+06	3.14263e+06	1.48674e+06	1.4262e+06	3.46491e+06	3.15841e+06	1.6101e+06	1.60863e+06	4	4	1	1
maker-scaffold0000003779-augustus-gene-0.11-mRNA-1	3	3	356.39	0.0152463	18.1683	0.1617	-2.62861	NoBlastResult protein AED:0.00 eAED:0.00 QI:198|1|1|1|0.66|0.5|4|392|221; TOPep_Count=10	274162	179302	1.52547e+06	1.27889e+06	274162	180203	1.65204e+06	1.44247e+06	1	1	3	3
maker-scaffold0000003761-augustus-gene-0.10-mRNA-1	2	2	66.63	0.678932	1.68173	0.947087	-0.0784316	gi|118777045|ref|XP_307312.2|;Anopheles gambiae str. PEST AGAP012705-PA [Anopheles gambiae str. PEST] >gi|118777538|ref|XP_308132.2| AGAP003900-PA [Anopheles gambiae str. PEST] >gi|116132703|gb|EAA03888.3| AGAP003900-PA [Anopheles gambiae str. PEST]	532105	552785	514925	630578	532105	555562	557650	711236	2	2	2	2
maker-scaffold0000003755-augustus-gene-0.52-mRNA-1	2	2	91.08	0.0326107	14.8664	0.563999	-0.826237	gi|391341160|ref|XP_003744899.1|;PREDICTED: methylcrotonoyl-CoA carboxylase beta chain, mitochondrial-like [Metaseiulus occidentalis];0;915.99 protein AED:0.23 eAED:0.23 QI:80|1|1|1|1|1|13|553|616; TOPep_Count=37	365366	295189	591223	579976	365366	296671	640279	654162	1	2	2	2
maker-scaffold0000003746-augustus-gene-0.59-mRNA-1	6	6	382.11	0.0191088	17.1877	1.4491	0.535159	gi|391333334|ref|XP_003741072.1|;PREDICTED: VIP36-like protein-like [Metaseiulus occidentalis];0;547.74 protein AED:0.14 eAED:0.14 QI:149|1|1|1|0.75|0.66|9|510|322; TOPep_Count=16	2.44894e+06	2.7163e+06	1.77906e+06	1.78538e+06	2.44894e+06	2.72994e+06	1.92667e+06	2.01375e+06	4	3	3	5
maker-scaffold0000003714-augustus-gene-0.28-mRNA-1	4	4	236.17	0.571233	2.43186	0.97136	-0.0419217	gi|391344130|ref|XP_003746356.1|;PREDICTED: epidermal retinol dehydrogenase 2-like [Metaseiulus occidentalis];4.01E-82;258.84 protein AED:0.05 eAED:0.05 QI:440|0.5|0.33|0.66|0.5|0.33|3|0|206; TOPep_Count=10	1.79405e+06	1.82074e+06	1.93768e+06	1.78369e+06	1.79405e+06	1.82988e+06	2.09846e+06	2.01184e+06	3	4	4	4
maker-scaffold0000003711-augustus-gene-0.8-mRNA-1	3	3	123.43	0.309589	5.09214	1.19401	0.255819	gi|391330004|ref|XP_003739455.1|;PREDICTED: LOW QUALITY PROTEIN: peptide methionine sulfoxide reductase-like [Metaseiulus occidentalis];3.79E-82;256.144 protein AED:0.08 eAED:0.08 QI:16|1|1|1|1|1|4|238|228; TOPep_Count=9	527030	663014	470500	526176	527030	666345	509539	593480	1	4	1	1
maker-scaffold0000003637-augustus-gene-0.18-mRNA-1 (+1)	15	15	1101.19	0.0075152	21.2406	0.652716	-0.615473	gi|391348139|ref|XP_003748309.1|;PREDICTED: succinyl-CoA ligase subunit alpha, mitochondrial-like [Metaseiulus occidentalis];0;550.821 protein AED:0.06 eAED:0.06 QI:143|1|1|1|1|1|6|889|326; TOPep_Count=18	3.22909e+07	3.40145e+07	4.94415e+07	5.21423e+07	3.22909e+07	3.41853e+07	5.35438e+07	5.88118e+07	15	10	18	18
maker-scaffold0000003608-augustus-gene-0.65-mRNA-1	4	4	214.73	0.0366753	14.3563	1.33353	0.415247	gi|391348620|ref|XP_003748544.1|;PREDICTED: 26S proteasome non-ATPase regulatory subunit 6-like [Metaseiulus occidentalis];0;700.279 protein AED:0.07 eAED:0.07 QI:231|1|1|1|1|1|6|309|388; TOPep_Count=27	1.66526e+06	1.7595e+06	1.22026e+06	1.34794e+06	1.66526e+06	1.76834e+06	1.32151e+06	1.52036e+06	3	4	2	2
maker-scaffold0000003604-augustus-gene-0.12-mRNA-1	13	13	788.87	0.000403736	33.939	0.504617	-0.986739	gi|391330669|ref|XP_003739777.1|;PREDICTED: glycerol-3-phosphate dehydrogenase, mitochondrial-like [Metaseiulus occidentalis];0;853.203 protein AED:0.07 eAED:0.07 QI:131|1|1|1|1|1|8|1654|462; TOPep_Count=26	5.79847e+06	5.84357e+06	1.13834e+07	1.16876e+07	5.79847e+06	5.87293e+06	1.23279e+07	1.31826e+07	7	8	14	15
maker-scaffold0000003603-augustus-gene-0.17-mRNA-1	3	3	177.65	0.0277266	15.571	1.52846	0.612079	gi|391334220|ref|XP_003741504.1|;PREDICTED: J domain-containing protein-like [Metaseiulus occidentalis];4.92E-63;202.986 protein AED:0.15 eAED:0.15 QI:0|1|0.5|1|1|1|2|2037|173; TOPep_Count=12	882259	891097	538169	622054	882259	895573	582823	701621	2	3	2	2
maker-scaffold0000003593-augustus-gene-0.78-mRNA-1	5	3	747.02	0.027478	15.6101	0.599364	-0.738495	gi|391346840|ref|XP_003747676.1|;PREDICTED: cuticle protein 10.9-like [Metaseiulus occidentalis];7.38E-77;236.498 protein AED:0.12 eAED:0.12 QI:687|1|1|1|1|1|2|257|146; TOPep_Count=3	3.85199e+07	3.77031e+07	5.81712e+07	6.9002e+07	3.85199e+07	3.78925e+07	6.29979e+07	7.78281e+07	3	2	3	4
maker-scaffold0000003593-augustus-gene-0.76-mRNA-1	9	5	690.98	0.00414005	23.8299	0.23922	-2.06359	gi|391346844|ref|XP_003747678.1|;PREDICTED: uncharacterized protein LOC100898803 [Metaseiulus occidentalis];2.48E-74;234.187 protein AED:0.09 eAED:0.09 QI:448|1|0.5|1|1|1|2|0|202; TOPep_Count=14	6.52192e+06	6.59767e+06	2.49095e+07	2.99338e+07	6.52192e+06	6.63081e+06	2.69763e+07	3.37626e+07	4	2	8	9
maker-scaffold0000003593-augustus-gene-0.75-mRNA-1	6	4	1263.15	0.00554587	22.5603	0.3971	-1.33243	gi|391340325|ref|XP_003744493.1|;PREDICTED: cuticle protein 10.9-like [Metaseiulus occidentalis];1.7E-44;156.377 protein AED:0.17 eAED:0.17 QI:283|1|0.8|1|0.75|0.8|5|0|187; TOPep_Count=7	2.7792e+08	2.51275e+08	6.97782e+08	6.34866e+08	2.7792e+08	2.52537e+08	7.5568e+08	7.16073e+08	17	16	19	18
maker-scaffold0000003567-augustus-gene-0.30-mRNA-1	19	19	1398.45	0.218563	6.60422	1.13466	0.182263	gi|391344128|ref|XP_003746355.1|;PREDICTED: myosin heavy chain, non-muscle-like [Metaseiulus occidentalis];0;3008.01 protein AED:0.04 eAED:0.04 QI:0|1|0.87|1|1|1|8|841|1778; TOPep_Count=105	1.02164e+07	9.36011e+06	9.11599e+06	8.13721e+06	1.02164e+07	9.40713e+06	9.87238e+06	9.17805e+06	14	13	13	13
maker-scaffold0000003511-augustus-gene-0.24-mRNA-1	4	4	190.31	0.327808	4.84381	0.913813	-0.130029	gi|391338444|ref|XP_003743568.1|;PREDICTED: protein ETHE1, mitochondrial-like [Metaseiulus occidentalis];1.39E-116;347.436 protein AED:0.07 eAED:0.07 QI:1782|1|1|1|1|1|6|308|293; TOPep_Count=18	894923	820231	989555	887364	894923	824352	1.07166e+06	1.00087e+06	2	1	4	3
maker-scaffold0000003477-augustus-gene-0.26-mRNA-1	16	16	1089.67	0.00084483	30.7323	0.822134	-0.282555	gi|391347925|ref|XP_003748204.1|;PREDICTED: glutamate synthase 1 [NADH], chloroplastic-like [Metaseiulus occidentalis];0;3111.63 protein AED:0.06 eAED:0.06 QI:0|1|0.91|1|0.90|0.83|12|2|1750; TOPep_Count=108	8.4421e+06	8.53705e+06	1.03375e+07	1.0315e+07	8.4421e+06	8.57993e+06	1.11952e+07	1.16345e+07	12	14	12	14
maker-scaffold0000003436-augustus-gene-0.50-mRNA-1	6	6	569.4	0.0246352	16.0844	1.15939	0.21337	gi|432880368|ref|XP_004073663.1|;PREDICTED: ras GTPase-activating protein-binding protein 1-like [Oryzias latipes];1.69E-59;217.624 protein AED:0.02 eAED:0.02 QI:0|1|0.75|1|1|1|4|2023|633; TOPep_Count=23	7.52193e+06	7.53664e+06	6.64789e+06	6.34042e+06	7.52193e+06	7.5745e+06	7.19949e+06	7.15144e+06	7	6	5	5
maker-scaffold0000003425-augustus-gene-0.45-mRNA-1	4	4	375.24	0.250968	6.00382	0.920387	-0.119688	gi|391344024|ref|XP_003746304.1|;PREDICTED: hexaprenyldihydroxybenzoate methyltransferase, mitochondrial-like [Metaseiulus occidentalis];2.54E-116;347.051 protein AED:0.02 eAED:0.02 QI:91|1|1|1|0.83|0.71|7|1119|266; TOPep_Count=16	1.45012e+06	1.47823e+06	1.67065e+06	1.511e+06	1.45012e+06	1.48565e+06	1.80927e+06	1.70427e+06	2	3	2	2
maker-scaffold0000003425-augustus-gene-0.44-mRNA-1 (+1)	10	10	840.85	0.0343806	14.6369	1.40305	0.488565	gi|391344043|ref|XP_003746313.1|;PREDICTED: protein transport protein Sec23A [Metaseiulus occidentalis];0;1439.48 protein AED:0.00 eAED:0.00 QI:367|1|1|1|1|1|2|265|791; TOPep_Count=36	6.11667e+06	5.9254e+06	4.56072e+06	4.02207e+06	6.11667e+06	5.95517e+06	4.93914e+06	4.53654e+06	7	9	10	9
maker-scaffold0000003424-augustus-gene-0.28-mRNA-1	2	2	204.91	0.00606906	22.1688	1.45114	0.537188	gi|391336261|ref|XP_003742500.1|;PREDICTED: Na(+)/H(+) exchange regulatory cofactor NHE-RF3-like [Metaseiulus occidentalis];6.64E-35;134.42 protein AED:0.31 eAED:0.31 QI:0|0.5|0.33|0.66|1|1|3|0|97; TOPep_Count=6	2.01628e+06	1.95589e+06	1.3346e+06	1.40268e+06	2.01628e+06	1.96572e+06	1.44533e+06	1.5821e+06	1	1	2	2
maker-scaffold0000003423-augustus-gene-0.10-mRNA-1	6	6	249.09	0.0272953	15.6391	0.619432	-0.690983	gi|391337450|ref|XP_003743081.1|;PREDICTED: scavenger receptor class B member 1-like [Metaseiulus occidentalis];0;582.408 protein AED:0.08 eAED:0.08 QI:1897|0.90|0.83|1|0.63|0.58|12|2227|501; TOPep_Count=27	2.3504e+06	2.20064e+06	3.94266e+06	3.40445e+06	2.3504e+06	2.21169e+06	4.2698e+06	3.83992e+06	6	4	7	4
maker-scaffold0000003412-augustus-gene-0.23-mRNA-1	4	4	337.84	0.655066	1.83715	1.01407	0.0201594	gi|391337670|ref|XP_003743189.1|;PREDICTED: uncharacterized protein LOC100905481 [Metaseiulus occidentalis];5.89E-98;307.375 protein AED:0.08 eAED:0.08 QI:0|0.71|0.5|1|0.57|0.87|8|474|401; TOPep_Count=16	1.78552e+06	1.87947e+06	1.79658e+06	1.81756e+06	1.78552e+06	1.88891e+06	1.94565e+06	2.05004e+06	3	4	4	4
maker-scaffold0000003399-augustus-gene-0.9-mRNA-1	5	5	328.06	0.645104	1.90371	1.05152	0.0724727	gi|391346466|ref|XP_003747494.1|;PREDICTED: sulfotransferase 6B1-like [Metaseiulus occidentalis];3.43E-171;488.419 protein AED:0.09 eAED:0.09 QI:0|0|0|1|1|1|5|0|300; TOPep_Count=22	2.91534e+06	2.59331e+06	2.81741e+06	2.42134e+06	2.91534e+06	2.60633e+06	3.05118e+06	2.73106e+06	5	3	5	3
maker-scaffold0000003397-augustus-gene-0.81-mRNA-1	6	6	431.79	0.0374869	14.2612	1.71749	0.780303	gi|391328622|ref|XP_003738785.1|;PREDICTED: glutamine synthetase-like isoform 2 [Metaseiulus occidentalis];0;688.723 protein AED:0.15 eAED:0.15 QI:117|1|1|1|0.83|0.71|7|153|361; TOPep_Count=16	4.02189e+06	3.85151e+06	2.53573e+06	2.04851e+06	4.02189e+06	3.87086e+06	2.74613e+06	2.31053e+06	7	4	3	2
maker-scaffold0000003396-augustus-gene-0.61-mRNA-1	2	2	62.23	0.453975	3.42968	0.841758	-0.248522	gi|391343173|ref|XP_003745887.1|;PREDICTED: RNA and export factor-binding protein 2-like [Metaseiulus occidentalis];1.28E-82;259.996 protein AED:0.12 eAED:0.12 QI:209|1|1|1|1|1|5|257|268; TOPep_Count=15	1.58512e+06	1.24644e+06	1.91514e+06	1.44872e+06	1.58512e+06	1.2527e+06	2.07405e+06	1.63402e+06	1	0	2	2
maker-scaffold0000003396-augustus-gene-0.58-mRNA-1	6	6	286.59	0.973532	0.116499	0.998795	-0.00173951	gi|391342986|ref|XP_003745796.1|;PREDICTED: 40S ribosomal protein S20-like [Metaseiulus occidentalis];9.46E-66;206.068 protein AED:0.00 eAED:0.00 QI:346|1|0.5|1|1|1|2|0|118; TOPep_Count=8	5.20851e+06	5.68734e+06	5.32252e+06	5.58647e+06	5.20851e+06	5.71591e+06	5.76415e+06	6.30104e+06	6	7	7	6
maker-scaffold0000003393-augustus-gene-0.56-mRNA-1	15	15	1021.48	0.00407945	23.894	1.10767	0.147528	gi|391332747|ref|XP_003740791.1|;PREDICTED: T-complex protein 1 subunit theta-like [Metaseiulus occidentalis];0;936.791 protein AED:0.02 eAED:0.02 QI:334|1|1|1|1|1|3|340|607; TOPep_Count=41	2.12896e+07	2.11223e+07	1.92448e+07	1.90445e+07	2.12896e+07	2.12284e+07	2.08416e+07	2.14805e+07	12	11	13	11
maker-scaffold0000003386-augustus-gene-0.23-mRNA-1	4	4	267.54	0.00937714	20.2793	7.73164	2.95077	gi|391325321|ref|XP_003737187.1|;PREDICTED: hemocyte protein-glutamine gamma-glutamyltransferase-like [Metaseiulus occidentalis];0;744.577 protein AED:0.00 eAED:0.00 QI:14|1|1|1|1|1|2|982|715; TOPep_Count=37	1.49347e+06	1.47136e+06	153653	229814	1.49347e+06	1.47875e+06	166402	259209	4	2	0	0
maker-scaffold0000003377-augustus-gene-0.2-mRNA-1	4	4	407.58	0.322515	4.9145	1.08893	0.122905	gi|399164014|emb|CCE35173.1|;uncharacterized protein CPUR_02104 [Claviceps purpurea 20.1];0.00000000647;58.9214 protein AED:0.00 eAED:0.00 QI:164|1|0.5|1|0|0.5|2|0|92; TOPep_Count=6	1.33725e+07	1.39167e+07	1.33282e+07	1.17325e+07	1.33725e+07	1.39866e+07	1.44341e+07	1.32332e+07	5	4	5	4
maker-scaffold0000003356-augustus-gene-0.29-mRNA-1	99	66	9491.81	0.0529688	12.7598	1.1494	0.200886	gi|391347036|ref|XP_003747771.1|;PREDICTED: myosin heavy chain, muscle-like [Metaseiulus occidentalis];0;2075.06 protein AED:0.04 eAED:0.04 QI:0|1|0.83|1|1|1|6|700|1188; TOPep_Count=84	1.24608e+08	1.16649e+08	1.04515e+08	1.05382e+08	1.24608e+08	1.17235e+08	1.13187e+08	1.18862e+08	67	69	69	67
maker-scaffold0000003355-augustus-gene-0.41-mRNA-1	16	16	1533.73	0.00902665	20.4447	1.26616	0.340464	gi|391340593|ref|XP_003744624.1|;PREDICTED: elongation factor 1-gamma-like [Metaseiulus occidentalis];0;636.721 protein AED:0.03 eAED:0.03 QI:779|1|1|1|1|1|2|83|428; TOPep_Count=26	4.07443e+07	4.08621e+07	3.29525e+07	3.14992e+07	4.07443e+07	4.10674e+07	3.56867e+07	3.55283e+07	23	24	18	18
maker-scaffold0000003345-augustus-gene-0.40-mRNA-1 (+1)	11	10	974.81	0.0269622	15.6925	1.24774	0.319319	gi|391337937|ref|XP_003743320.1|;PREDICTED: ras-related protein Rab-1A-like [Metaseiulus occidentalis];5.89E-139;399.438 protein AED:0.19 eAED:0.19 QI:0|0.66|0.75|0.75|0.66|0.75|4|1828|222; TOPep_Count=20	1.25849e+07	1.20999e+07	1.02035e+07	9.58004e+06	1.25849e+07	1.21606e+07	1.10501e+07	1.08054e+07	8	10	9	8
maker-scaffold0000003329-exonerate_est2genome-gene-0.0-mRNA-1	3	3	331.67	0.00616414	22.1013	384.391	8.58643	NoBlastResult protein AED:0.00 eAED:0.00 QI:357|1|0.5|1|0|0|2|0|96; TOPep_Count=5	3.35395e+07	3.09584e+07	121088	46704.7	3.35395e+07	3.11139e+07	131135	52678.8	4	5	0	0
maker-scaffold0000003289-augustus-gene-0.39-mRNA-1 (+1)	12	12	559.31	0.00491111	23.0882	0.649183	-0.623302	gi|391330562|ref|XP_003739727.1|;PREDICTED: NADH dehydrogenase [ubiquinone] iron-sulfur protein 2, mitochondrial-like [Metaseiulus occidentalis];0;770 protein AED:0.08 eAED:0.08 QI:222|1|1|1|1|1|6|487|467; TOPep_Count=28	9.87556e+06	9.3507e+06	1.50062e+07	1.46099e+07	9.87556e+06	9.39767e+06	1.62513e+07	1.64787e+07	9	8	12	11
maker-scaffold0000003246-augustus-gene-0.20-mRNA-1	5	5	464.66	0.020282	16.9289	0.938355	-0.0917937	gi|391326068|ref|XP_003737547.1|;PREDICTED: eukaryotic translation initiation factor 3 subunit H-like [Metaseiulus occidentalis];0;517.694 protein AED:0.12 eAED:0.12 QI:112|1|0.8|1|1|1|5|0|341; TOPep_Count=21	2.85082e+06	2.82346e+06	2.99984e+06	3.04721e+06	2.85082e+06	2.83764e+06	3.24874e+06	3.43698e+06	4	4	5	4
maker-scaffold0000003146-augustus-gene-0.17-mRNA-1	2	2	200.75	0.00115148	29.3874	2.41845	1.27408	gi|391325585|ref|XP_003737313.1|;PREDICTED: 60S ribosomal protein L4-A-like [Metaseiulus occidentalis];0;646.736 protein AED:0.02 eAED:0.02 QI:1005|1|0.5|1|1|1|2|0|419; TOPep_Count=28	4.87469e+06	4.61962e+06	1.989e+06	1.93679e+06	4.87469e+06	4.64282e+06	2.15404e+06	2.18452e+06	2	2	1	2
maker-scaffold0000003136-augustus-gene-0.13-mRNA-1	5	5	218.3	0.00827166	20.8241	1.4007	0.486143	gi|391345014|ref|XP_003746788.1|;PREDICTED: probable signal peptidase complex subunit 2-like [Metaseiulus occidentalis];6.32E-87;265.774 protein AED:0.07 eAED:0.07 QI:109|1|1|1|1|1|3|504|195; TOPep_Count=12	3.4602e+06	3.64732e+06	2.57776e+06	2.49652e+06	3.4602e+06	3.66564e+06	2.79164e+06	2.81585e+06	3	4	4	3
maker-scaffold0000003113-augustus-gene-0.30-mRNA-1	3	3	297.25	0.229693	6.38853	0.920667	-0.119249	gi|33521688|gb|AAQ21387.1|;NADH-ubiquinone oxidoreductase [Ixodes ricinus];7.13E-52;171.4 protein AED:0.28 eAED:0.28 QI:2731|0.5|0.66|1|1|1|3|0|133; TOPep_Count=8	2.51987e+06	2.63102e+06	2.67756e+06	2.91717e+06	2.51987e+06	2.64424e+06	2.89973e+06	3.29031e+06	4	4	3	4
maker-scaffold0000003103-augustus-gene-0.115-mRNA-1	15	15	1279.69	0.104478	9.80977	1.08191	0.113576	gi|391327862|ref|XP_003738414.1|;PREDICTED: guanine nucleotide-binding protein subunit beta-2-like 1-like [Metaseiulus occidentalis];0;574.704 protein AED:0.09 eAED:0.09 QI:137|1|1|1|1|1|5|259|323; TOPep_Count=22	3.0386e+07	3.0418e+07	2.88812e+07	2.73196e+07	3.0386e+07	3.05708e+07	3.12775e+07	3.0814e+07	18	18	17	18
maker-scaffold0000003103-augustus-gene-0.114-mRNA-1	5	5	311.6	0.0666451	11.7623	1.49021	0.575515	gi|391325715|ref|XP_003737373.1|;PREDICTED: estradiol 17-beta-dehydrogenase 12-B-like isoform 1 [Metaseiulus occidentalis] >gi|391325717|ref|XP_003737374.1| PREDICTED: estradiol 17-beta-dehydrogenase 12-B-like isoform 2 [Metaseiulus occidentalis];0;	4.21157e+06	5.14541e+06	3.0183e+06	3.26067e+06	4.21157e+06	5.17126e+06	3.26874e+06	3.67775e+06	5	4	4	5
maker-scaffold0000003095-augustus-gene-0.10-mRNA-1	3	3	76.6	0.111952	9.50968	0.697829	-0.519055	gi|260802712|ref|XP_002596236.1|;hypothetical protein BRAFLDRAFT_117987 [Branchiostoma floridae] >gi|229281490|gb|EEN52248.1| hypothetical protein BRAFLDRAFT_117987 [Branchiostoma floridae];7.04E-20;95.1301 protein AED:0.30 eAED:0.30 QI:97|1|1|1|0.6	511018	641767	769036	882924	511018	644991	832846	995860	2	2	2	1
maker-scaffold0000003064-augustus-gene-0.11-mRNA-1	5	5	446.95	0.0107457	19.6877	0.695285	-0.524324	gi|241680870|ref|XP_002411582.1|;hypothetical protein IscW_ISCW011195 [Ixodes scapularis] >gi|215504318|gb|EEC13812.1| hypothetical protein IscW_ISCW011195 [Ixodes scapularis];0.000000000125;65.855 protein AED:0.00 eAED:0.00 QI:491|1|1|1|0.8|0.66|6|	3.36872e+06	3.13246e+06	4.72754e+06	4.62284e+06	3.36872e+06	3.1482e+06	5.11981e+06	5.21416e+06	3	2	5	5
maker-scaffold0000002975-augustus-gene-0.31-mRNA-1	3	3	222	0.442655	3.53934	0.943492	-0.0839172	gi|391331289|ref|XP_003740082.1|;PREDICTED: 3-hydroxyisobutyrate dehydrogenase, mitochondrial-like [Metaseiulus occidentalis];2.73E-139;409.068 protein AED:0.02 eAED:0.02 QI:361|1|0.83|1|0.8|0.66|6|0|324; TOPep_Count=15	1.24797e+06	1.10793e+06	1.27399e+06	1.22301e+06	1.24797e+06	1.1135e+06	1.3797e+06	1.37945e+06	1	2	2	2
maker-scaffold0000002975-augustus-gene-0.30-mRNA-1	5	5	223.95	0.419798	3.7696	1.01981	0.0283055	gi|391327691|ref|XP_003738330.1|;PREDICTED: presqualene diphosphate phosphatase-like [Metaseiulus occidentalis];1.05E-95;290.041 protein AED:0.02 eAED:0.02 QI:437|1|1|1|0.75|0.6|5|861|220; TOPep_Count=10	2.20185e+06	2.27295e+06	2.16948e+06	2.21838e+06	2.20185e+06	2.28437e+06	2.34949e+06	2.50214e+06	4	4	5	5
maker-scaffold0000002939-augustus-gene-0.75-mRNA-1	12	12	986.81	0.0336464	14.7306	1.22045	0.287414	gi|391346830|ref|XP_003747671.1|;PREDICTED: acetyl-CoA acetyltransferase, mitochondrial [Metaseiulus occidentalis];0;611.683 protein AED:0.19 eAED:0.19 QI:0|0.8|0.83|0.83|0.6|0.83|6|272|448; TOPep_Count=23	1.64078e+07	1.59896e+07	1.37412e+07	1.28042e+07	1.64078e+07	1.60699e+07	1.48814e+07	1.4442e+07	12	10	9	12
maker-scaffold0000002903-augustus-gene-0.8-mRNA-1	4	4	257.52	0.00111478	29.5281	0.487272	-1.0372	gi|391336740|ref|XP_003742736.1|;PREDICTED: protein NipSnap-like [Metaseiulus occidentalis];6.74E-163;465.307 protein AED:0.05 eAED:0.05 QI:270|1|1|1|0.62|0.77|9|351|273; TOPep_Count=17	1.02891e+06	1.07857e+06	2.15236e+06	2.17271e+06	1.02891e+06	1.08399e+06	2.33095e+06	2.45062e+06	3	1	4	4
maker-scaffold0000002895-augustus-gene-0.15-mRNA-1	5	4	181.84	0.012159	19.151	0.560318	-0.835682	gi|391329056|ref|XP_003738993.1|;PREDICTED: mitochondrial carrier homolog 2-like [Metaseiulus occidentalis];4.93E-115;347.821 protein AED:0.06 eAED:0.06 QI:510|1|1|1|0.75|0.66|9|281|325; TOPep_Count=20	538171	571442	933871	1.04645e+06	538171	574312	1.01136e+06	1.18031e+06	2	1	3	4
maker-scaffold0000002839-augustus-gene-0.19-mRNA-1	6	6	306.9	0.00486166	23.1322	1.30972	0.389258	gi|391342275|ref|XP_003745446.1|;PREDICTED: lactoylglutathione lyase-like [Metaseiulus occidentalis];3.74E-92;277.715 protein AED:0.09 eAED:0.09 QI:405|1|1|1|1|1|4|136|180; TOPep_Count=12	8.27026e+06	7.97276e+06	6.22907e+06	6.17284e+06	8.27026e+06	8.01281e+06	6.74592e+06	6.96241e+06	5	5	5	4
maker-scaffold0000002834-augustus-gene-0.6-mRNA-1	4	4	89.4	0.0715405	11.4545	0.864941	-0.209326	gi|391336425|ref|XP_003742581.1|;PREDICTED: uncharacterized protein LOC100897443 [Metaseiulus occidentalis];1.78E-49;174.096 protein AED:0.02 eAED:0.02 QI:0|1|0.8|1|1|1|5|677|248; TOPep_Count=18	846114	837440	933835	1.0126e+06	846114	841647	1.01132e+06	1.14213e+06	2	4	3	3
maker-scaffold0000002813-augustus-gene-0.53-mRNA-1	8	7	783.55	0.021828	16.6099	0.825812	-0.276115	gi|391326508|ref|XP_003737756.1|;PREDICTED: 6-phosphofructokinase-like [Metaseiulus occidentalis];0;1172.15 protein AED:0.11 eAED:0.11 QI:580|0.77|0.7|1|1|1|10|1272|731; TOPep_Count=35	7.43469e+06	7.02173e+06	8.78502e+06	8.72069e+06	7.43469e+06	7.057e+06	9.51395e+06	9.83616e+06	9	9	10	10
maker-scaffold0000002794-augustus-gene-0.13-mRNA-1	2	2	200.75	0.576274	2.39371	1.07695	0.106952	gi|391344087|ref|XP_003746335.1|;PREDICTED: microsomal triglyceride transfer protein large subunit-like [Metaseiulus occidentalis];0;652.899 protein AED:0.20 eAED:0.20 QI:0|0.81|0.83|0.83|1|1|12|1072|1020; TOPep_Count=56	1.079e+06	899681	973001	864298	1.079e+06	904200	1.05373e+06	974852	2	2	1	1
maker-scaffold0000002784-augustus-gene-0.15-mRNA-1	2	2	180.94	0.213348	6.70912	0.838228	-0.254585	gi|391337256|ref|XP_003742986.1|;PREDICTED: peptidyl-prolyl cis-trans isomerase NIMA-interacting 1-like [Metaseiulus occidentalis];1.12E-92;277.33 protein AED:0.03 eAED:0.03 QI:119|1|1|1|0.66|0.5|4|1939|155; TOPep_Count=11	1.06532e+06	907081	1.10902e+06	1.24403e+06	1.06532e+06	911638	1.20104e+06	1.40316e+06	1	1	1	3
maker-scaffold0000002783-augustus-gene-0.24-mRNA-1	8	8	729.56	0.0171307	17.6623	1.16225	0.216915	gi|391325135|ref|XP_003737095.1|;PREDICTED: fibulin-1-like [Metaseiulus occidentalis];2.47E-98;298.901 protein AED:0.02 eAED:0.02 QI:463|1|0.83|1|0.6|0.5|6|0|247; TOPep_Count=12	5.77446e+06	5.98358e+06	5.01296e+06	5.10369e+06	5.77446e+06	6.01364e+06	5.42891e+06	5.75651e+06	7	6	8	8
maker-scaffold0000002776-augustus-gene-0.4-mRNA-1	4	4	317.13	0.309398	5.09482	0.85705	-0.222549	gi|391339387|ref|XP_003744033.1|;PREDICTED: solute carrier family 12 member 6 [Metaseiulus occidentalis];6.99E-149;455.677 protein AED:0.03 eAED:0.03 QI:15|1|1|1|1|1|7|1731|277; TOPep_Count=14	1.26814e+06	1.38627e+06	1.70571e+06	1.39144e+06	1.26814e+06	1.39323e+06	1.84724e+06	1.56942e+06	4	3	3	3
maker-scaffold0000002773-augustus-gene-0.22-mRNA-1	108	98	7721.66	0.0642556	11.9209	1.14435	0.194524	gi|391337368|ref|XP_003743041.1|;PREDICTED: spectrin alpha chain-like isoform 1 [Metaseiulus occidentalis];0;4293.04 protein AED:0.02 eAED:0.02 QI:25|1|1|1|1|1|9|0|2288; TOPep_Count=169	1.14125e+08	1.10239e+08	1.01127e+08	9.49359e+07	1.14125e+08	1.10792e+08	1.09518e+08	1.07079e+08	82	89	84	92
maker-scaffold0000002753-augustus-gene-0.14-mRNA-1	29	27	2451.89	0.328352	4.8366	1.03597	0.0509858	gi|391328626|ref|XP_003738787.1|;PREDICTED: troponin T-like [Metaseiulus occidentalis];0;576.244 protein AED:0.25 eAED:0.33 QI:634|0.83|0.71|1|1|1|7|0|458; TOPep_Count=29	1.71446e+08	1.74494e+08	1.71366e+08	1.62562e+08	1.71446e+08	1.75371e+08	1.85585e+08	1.83355e+08	34	36	38	38
maker-scaffold0000002748-augustus-gene-0.28-mRNA-1	2	2	51.25	0.0913631	10.3923	1.41614	0.501965	gi|242002884|ref|XP_002436085.1|;T-cell immunomodulatory protein, putative [Ixodes scapularis] >gi|215499421|gb|EEC08915.1| T-cell immunomodulatory protein, putative [Ixodes scapularis];3.08E-108;350.903 protein AED:0.00 eAED:0.00 QI:2668|1|1|1|1|1|	553655	457038	336132	377563	553655	459334	364022	425858	0	2	0	0
maker-scaffold0000002747-augustus-gene-0.38-mRNA-1	5	5	338.65	0.0321481	14.9284	1.28854	0.365743	gi|391328645|ref|XP_003738796.1|;PREDICTED: alpha-galactosidase A-like [Metaseiulus occidentalis];0;564.688 protein AED:0.29 eAED:0.29 QI:0|0.66|0.68|0.87|0.93|0.87|16|264|870; TOPep_Count=47	2.24726e+06	2.1676e+06	1.63933e+06	1.78691e+06	2.24726e+06	2.17849e+06	1.77535e+06	2.01548e+06	4	4	4	3
maker-scaffold0000002744-augustus-gene-0.20-mRNA-1	16	16	1172.43	0.00502906	22.9851	1.47413	0.559864	gi|240991833|ref|XP_002404432.1|;D-3-phosphoglycerate dehydrogenase, putative [Ixodes scapularis] >gi|215491559|gb|EEC01200.1| D-3-phosphoglycerate dehydrogenase, putative [Ixodes scapularis];2E-163;476.093 protein AED:0.05 eAED:0.05 QI:579|1|1|1|1|	4.99063e+07	5.10828e+07	3.51122e+07	3.33953e+07	4.99063e+07	5.13394e+07	3.80256e+07	3.7667e+07	16	16	15	16
maker-scaffold0000002733-augustus-gene-0.43-mRNA-1 (+1)	9	9	519.66	0.00836014	20.7779	1.23618	0.305883	gi|391331686|ref|XP_003740274.1|;PREDICTED: 40S ribosomal protein S4-like [Metaseiulus occidentalis];3.98E-177;500.36 protein AED:0.11 eAED:0.11 QI:0|0|0|0.8|1|0.8|5|0|262; TOPep_Count=21	3.69425e+06	3.83034e+06	3.02136e+06	3.06563e+06	3.69425e+06	3.84958e+06	3.27205e+06	3.45776e+06	7	7	5	6
maker-scaffold0000002733-augustus-gene-0.42-mRNA-1	2	2	61.27	0.018415	17.3483	1.47388	0.559624	gi|391331680|ref|XP_003740271.1|;PREDICTED: hsp90 co-chaperone Cdc37-like isoform 1 [Metaseiulus occidentalis];8.28E-170;491.115 protein AED:0.14 eAED:0.14 QI:0|0|0|0.83|1|1|6|0|328; TOPep_Count=21	574613	590185	374673	415618	574613	593150	405761	468780	0	1	1	0
maker-scaffold0000002715-augustus-gene-0.5-mRNA-1	3	3	107.78	0.0324463	14.8883	2.10099	1.07107	gi|391340412|ref|XP_003744535.1|;PREDICTED: uncharacterized protein LOC100904860 [Metaseiulus occidentalis];0;701.434 protein AED:0.03 eAED:0.03 QI:0|0.84|0.71|1|0.92|0.92|14|0|2466; TOPep_Count=57	787702	1.03229e+06	436351	429900	787702	1.03747e+06	472556	484889	2	1	1	0
maker-scaffold0000002702-augustus-gene-0.41-mRNA-1	6	6	500.78	0.0662148	11.7904	0.777809	-0.362512	gi|391335879|ref|XP_003742314.1|;PREDICTED: LOW QUALITY PROTEIN: lipoamide acyltransferase component of branched-chain alpha-keto acid dehydrogenase complex, mitochondrial-like [Metaseiulus occidentalis];3.32E-172;505.368 protein AED:0.06 eAED:0.06	3.91229e+06	3.41518e+06	4.75806e+06	4.66258e+06	3.91229e+06	3.43233e+06	5.15286e+06	5.25898e+06	2	3	6	6
maker-scaffold0000002702-augustus-gene-0.39-mRNA-1	3	3	251.62	0.275521	5.59845	1.17482	0.232437	gi|391329441|ref|XP_003739182.1|;PREDICTED: 6-phosphogluconolactonase-like [Metaseiulus occidentalis];5.23E-133;386.341 protein AED:0.02 eAED:0.02 QI:3618|1|1|1|0.33|0.3|10|3663|245; TOPep_Count=11	2.5656e+06	2.22886e+06	2.21017e+06	1.87085e+06	2.5656e+06	2.24006e+06	2.39356e+06	2.11015e+06	1	1	3	2
maker-scaffold0000002680-augustus-gene-0.43-mRNA-1	2	2	99.86	0.000746992	31.2668	1.63791	0.711855	gi|391334300|ref|XP_003741543.1|;PREDICTED: 3-hydroxyacyl-CoA dehydratase-like [Metaseiulus occidentalis];0;561.607 protein AED:0.09 eAED:0.09 QI:0|0|0|1|1|1|6|0|380; TOPep_Count=22	1.60462e+06	1.64101e+06	983346	998222	1.60462e+06	1.64925e+06	1.06494e+06	1.12591e+06	2	2	2	1
maker-scaffold0000002673-augustus-gene-0.24-mRNA-1	2	2	44.22	0.612396	2.12968	1.20776	0.272334	gi|391333062|ref|XP_003740943.1|;PREDICTED: NADPH--cytochrome P450 reductase-like [Metaseiulus occidentalis];0;1146.34 protein AED:0.06 eAED:0.06 QI:2988|0.92|0.85|1|0.84|0.78|14|1174|681; TOPep_Count=38	104565	171979	99960.9	129012	104565	172843	108255	145514	0	2	2	1
maker-scaffold0000002656-augustus-gene-0.35-mRNA-1	10	10	510.73	0.00538835	22.6854	2.20135	1.13839	gi|391333399|ref|XP_003741101.1|;PREDICTED: 26S proteasome non-ATPase regulatory subunit 11-like [Metaseiulus occidentalis];0;752.666 protein AED:0.02 eAED:0.02 QI:1009|1|1|1|1|1|7|1614|433; TOPep_Count=30	8.84271e+06	8.40743e+06	4.12351e+06	3.71263e+06	8.84271e+06	8.44966e+06	4.46566e+06	4.18752e+06	7	8	4	3
maker-scaffold0000002656-augustus-gene-0.32-mRNA-1	4	4	306.29	0.0875036	10.5797	0.827294	-0.273529	gi|241623488|ref|XP_002409125.1|;NADH-ubiquinone oxidoreductase ashi subunit, putative [Ixodes scapularis] >gi|215503119|gb|EEC12613.1| NADH-ubiquinone oxidoreductase ashi subunit, putative [Ixodes scapularis];1.03E-33;128.642 protein AED:0.00 eAED:	2.5748e+06	2.803e+06	3.11206e+06	3.38841e+06	2.5748e+06	2.81708e+06	3.37028e+06	3.82182e+06	2	2	5	5
maker-scaffold0000002653-augustus-gene-0.21-mRNA-1	3	3	211.38	0.0273993	15.6226	1.78114	0.832798	gi|391347677|ref|XP_003748082.1|;PREDICTED: sorbitol dehydrogenase-like [Metaseiulus occidentalis];1.11E-89;278.485 protein AED:0.44 eAED:0.44 QI:23|0.75|0.6|1|0|0.2|5|0|189; TOPep_Count=10	2.70574e+06	2.23451e+06	1.36631e+06	1.40734e+06	2.70574e+06	2.24574e+06	1.47968e+06	1.58735e+06	3	3	1	0
maker-scaffold0000002644-augustus-gene-0.11-mRNA-1	5	5	302.15	0.000629195	32.0121	4.30414	2.10572	gi|391344456|ref|XP_003746515.1|;PREDICTED: puromycin-sensitive aminopeptidase-like [Metaseiulus occidentalis];0;789.645 protein AED:0.05 eAED:0.05 QI:0|1|0.93|1|0.85|0.93|15|1496|626; TOPep_Count=40	5.3203e+06	5.72449e+06	1.28288e+06	1.2832e+06	5.3203e+06	5.75324e+06	1.38933e+06	1.44734e+06	6	7	0	0
maker-scaffold0000002643-augustus-gene-0.43-mRNA-1	8	8	395.28	0.00292725	25.3354	0.489477	-1.03069	gi|391345481|ref|XP_003747014.1|;PREDICTED: NADH dehydrogenase [ubiquinone] 1 alpha subcomplex subunit 9, mitochondrial-like [Metaseiulus occidentalis];5.96E-140;413.305 protein AED:0.15 eAED:0.15 QI:258|1|0.8|1|1|1|5|0|322; TOPep_Count=23	3.45752e+06	3.2421e+06	6.99155e+06	6.69575e+06	3.45752e+06	3.25839e+06	7.57167e+06	7.55221e+06	8	5	8	8
maker-scaffold0000002635-augustus-gene-0.36-mRNA-1	4	4	278.61	0.372697	4.28644	1.13451	0.182064	gi|391330620|ref|XP_003739754.1|;PREDICTED: eukaryotic peptide chain release factor subunit 1-like [Metaseiulus occidentalis];0;818.535 protein AED:0.06 eAED:0.06 QI:0|0.55|0.5|1|0.77|0.8|10|2153|444; TOPep_Count=26	1.2096e+06	1.40122e+06	1.05443e+06	1.24685e+06	1.2096e+06	1.40826e+06	1.14192e+06	1.40633e+06	4	3	3	2
maker-scaffold0000002635-augustus-gene-0.34-mRNA-1	3	3	100.51	0.0243674	16.1319	0.692138	-0.530869	gi|241095555|ref|XP_002409523.1|;cytochrome C oxidase subunit VIc [Ixodes scapularis] >gi|67083993|gb|AAY66931.1| cytochrome c oxidase subunit VIc [Ixodes scapularis] >gi|215492766|gb|EEC02407.1| cytochrome C oxidase subunit VIc [Ixodes scapularis];	6.73752e+06	7.05227e+06	9.42755e+06	1.04959e+07	6.73752e+06	7.0877e+06	1.02098e+07	1.18385e+07	3	4	4	4
maker-scaffold0000002630-augustus-gene-0.7-mRNA-1	4	4	291.83	0.000542275	32.6578	1.83247	0.873793	gi|391340400|ref|XP_003744529.1|;PREDICTED: aldehyde dehydrogenase, mitochondrial [Metaseiulus occidentalis];8.79E-64;213.772 protein AED:0.00 eAED:0.00 QI:373|1|0.66|1|1|1|3|0|140; TOPep_Count=9	1.09369e+07	1.12482e+07	6.04465e+06	6.06201e+06	1.09369e+07	1.13047e+07	6.5462e+06	6.83741e+06	3	3	1	1
maker-scaffold0000002622-augustus-gene-0.13-mRNA-1	5	5	172.05	0.00302567	25.1918	0.67173	-0.574048	gi|391340863|ref|XP_003744754.1|;PREDICTED: pre-mRNA-processing factor 39-like [Metaseiulus occidentalis];0;717.227 protein AED:0.14 eAED:0.14 QI:334|1|0.9|1|1|1|10|0|545; TOPep_Count=38	794669	828431	1.2166e+06	1.1997e+06	794669	832593	1.31754e+06	1.35316e+06	2	2	3	2
maker-scaffold0000002621-augustus-gene-0.10-mRNA-1	2	2	75.13	0.161422	7.92038	1.37189	0.456162	gi|391341813|ref|XP_003745221.1|;PREDICTED: protein SEC13 homolog [Metaseiulus occidentalis];8.17E-107;322.013 protein AED:0.05 eAED:0.05 QI:220|1|0.8|1|0.75|0.6|5|0|210; TOPep_Count=6	608454	530171	469085	360884	608454	532835	508007	407046	2	2	2	1
maker-scaffold0000002594-augustus-gene-0.49-mRNA-1	2	2	91.08	0.179178	7.46715	1.17517	0.232865	gi|391337980|ref|XP_003743341.1|;PREDICTED: 60S ribosomal protein L10a-like [Metaseiulus occidentalis];2.33E-127;370.548 protein AED:0.02 eAED:0.02 QI:107|1|1|1|0.8|0.66|6|1175|218; TOPep_Count=11	4.06868e+06	3.51009e+06	3.30802e+06	3.14108e+06	4.06868e+06	3.52772e+06	3.5825e+06	3.54285e+06	2	2	2	2
maker-scaffold0000002594-augustus-gene-0.48-mRNA-1	18	18	940.01	0.125719	9.006	1.07612	0.105843	gi|391337974|ref|XP_003743338.1|;PREDICTED: stress-induced-phosphoprotein 1-like [Metaseiulus occidentalis];0;556.599 protein AED:0.05 eAED:0.05 QI:178|1|1|1|1|1|4|162|328; TOPep_Count=29	2.58864e+07	2.46938e+07	2.38874e+07	2.31148e+07	2.58864e+07	2.48178e+07	2.58695e+07	2.60715e+07	19	18	16	16
maker-scaffold0000002578-augustus-gene-0.19-mRNA-1	4	4	151.96	0.0420331	13.7641	1.21171	0.27704	gi|391333760|ref|XP_003741278.1|;PREDICTED: uncharacterized protein LOC100900677 [Metaseiulus occidentalis];3.31E-146;435.261 protein AED:0.00 eAED:0.00 QI:489|1|1|1|0.5|0.66|3|734|437; TOPep_Count=18	1.21779e+06	1.14566e+06	949103	1.00142e+06	1.21779e+06	1.15142e+06	1.02785e+06	1.12951e+06	4	3	3	3
maker-scaffold0000002561-augustus-gene-0.13-mRNA-1	20	20	1772.98	0.0875246	10.5787	0.899463	-0.152864	gi|391332749|ref|XP_003740792.1|;PREDICTED: mitochondrial inner membrane protein-like [Metaseiulus occidentalis];0;811.601 protein AED:0.07 eAED:0.07 QI:824|1|1|1|1|1|11|930|672; TOPep_Count=50	2.43486e+07	2.2857e+07	2.65499e+07	2.5932e+07	2.43486e+07	2.29718e+07	2.87529e+07	2.9249e+07	16	18	19	20
maker-scaffold0000002536-augustus-gene-0.65-mRNA-1	9	9	829.2	0.0107946	19.6679	1.37579	0.460261	gi|391344376|ref|XP_003746477.1|;PREDICTED: probable phosphoserine aminotransferase-like [Metaseiulus occidentalis];0;590.497 protein AED:0.09 eAED:0.09 QI:626|1|0.83|1|0.8|0.66|6|0|365; TOPep_Count=25	8.38346e+06	8.90393e+06	6.37316e+06	6.19225e+06	8.38346e+06	8.94865e+06	6.90197e+06	6.98431e+06	8	7	6	6
maker-scaffold0000002536-augustus-gene-0.63-mRNA-1	13	13	631.93	0.109858	9.59168	1.13992	0.188936	gi|391346788|ref|XP_003747650.1|;PREDICTED: sulfotransferase family cytosolic 1B member 1-like [Metaseiulus occidentalis];1.62E-176;502.671 protein AED:0.09 eAED:0.09 QI:295|0.83|0.71|1|0.33|0.42|7|757|310; TOPep_Count=25	1.20682e+07	1.19832e+07	1.10522e+07	1.00469e+07	1.20682e+07	1.20434e+07	1.19693e+07	1.1332e+07	11	9	12	8
maker-scaffold0000002512-exonerate_protein2genome-gene-0.18-mRNA-1	2	2	91.65	0.0478518	13.201	1.08683	0.120126	gi|241845296|ref|XP_002415523.1|;innexin, putative [Ixodes scapularis] >gi|215509735|gb|EEC19188.1| innexin, putative [Ixodes scapularis];1.12E-62;211.846 protein AED:0.21 eAED:0.22 QI:0|-1|0|1|-1|0|1|0|246; TOPep_Count=14	2.91986e+06	2.99202e+06	2.75905e+06	2.68052e+06	2.91986e+06	3.00705e+06	2.98798e+06	3.02339e+06	2	2	1	2
maker-scaffold0000002508-augustus-gene-0.30-mRNA-1	7	7	399.26	0.0985707	10.0625	1.27463	0.350078	gi|391337504|ref|XP_003743107.1|;PREDICTED: arginine--tRNA ligase, cytoplasmic-like [Metaseiulus occidentalis];0;907.901 protein AED:0.07 eAED:0.07 QI:755|1|1|1|1|1|12|183|677; TOPep_Count=41	2.61875e+06	2.27856e+06	2.00403e+06	1.83812e+06	2.61875e+06	2.29001e+06	2.17031e+06	2.07324e+06	7	6	7	4
maker-scaffold0000002498-augustus-gene-0.38-mRNA-1	9	9	355.7	0.519357	2.84534	0.954954	-0.0664976	gi|391326547|ref|XP_003737774.1|;PREDICTED: plastin-2-like [Metaseiulus occidentalis];0;999.964 protein AED:0.04 eAED:0.04 QI:0|0.83|0.71|0.85|1|1|7|4340|610; TOPep_Count=34	4.28397e+06	4.43492e+06	4.81612e+06	4.31406e+06	4.28397e+06	4.4572e+06	5.21573e+06	4.86587e+06	5	7	7	7
maker-scaffold0000002497-augustus-gene-0.14-mRNA-1	19	19	1304.34	0.000467599	33.3013	1.1966	0.258937	gi|391342388|ref|XP_003745502.1|;PREDICTED: staphylococcal nuclease domain-containing protein 1-like [Metaseiulus occidentalis];0;1114.75 protein AED:0.03 eAED:0.03 QI:335|0.8|0.83|1|1|1|6|3583|925; TOPep_Count=66	1.78404e+07	1.78173e+07	1.49566e+07	1.48426e+07	1.78404e+07	1.79068e+07	1.61976e+07	1.67411e+07	17	13	14	16
maker-scaffold0000002489-augustus-gene-0.27-mRNA-1	3	3	142.04	0.268838	5.70509	1.0386	0.0546377	gi|391342583|ref|XP_003745596.1|;PREDICTED: V-type proton ATPase subunit d-like [Metaseiulus occidentalis];0;697.967 protein AED:0.05 eAED:0.05 QI:170|1|1|1|1|1|3|521|349; TOPep_Count=14	1.80938e+06	1.75499e+06	1.68189e+06	1.75001e+06	1.80938e+06	1.76381e+06	1.82144e+06	1.97386e+06	2	1	2	3
maker-scaffold0000002487-augustus-gene-0.11-mRNA-1	4	4	268.95	0.00698137	21.5606	0.68329	-0.54943	gi|391327332|ref|XP_003738157.1|;PREDICTED: aminomethyltransferase, mitochondrial-like [Metaseiulus occidentalis];2.44E-62;206.838 protein AED:0.00 eAED:0.00 QI:0|1|0.85|1|0.5|0.71|7|4440|131; TOPep_Count=7	2.94658e+06	2.89765e+06	4.14471e+06	4.40836e+06	2.94658e+06	2.91221e+06	4.48861e+06	4.97224e+06	3	3	4	4
maker-scaffold0000002457-augustus-gene-0.37-mRNA-1	2	2	159.06	0.0293873	15.3184	1.3888	0.473838	gi|391325090|ref|XP_003737073.1|;PREDICTED: translocon-associated protein subunit gamma-like [Metaseiulus occidentalis];9.48E-100;297.36 protein AED:0.03 eAED:0.03 QI:739|1|1|1|1|1|3|846|184; TOPep_Count=7	846454	775043	562197	605356	846454	778937	608845	682788	2	2	2	2
maker-scaffold0000002457-augustus-gene-0.36-mRNA-1	12	12	1179.77	0.153356	8.143	1.14628	0.196955	gi|241086517|ref|XP_002409166.1|;secreted inorganic pyrophosphatase, putative [Ixodes scapularis] >gi|215492649|gb|EEC02290.1| secreted inorganic pyrophosphatase, putative [Ixodes scapularis];1.62E-141;414.075 protein AED:0.05 eAED:0.05 QI:0|0|0|1|1	3.68012e+07	3.26915e+07	3.05907e+07	3.0034e+07	3.68012e+07	3.28557e+07	3.31289e+07	3.38757e+07	13	14	15	15
maker-scaffold0000002447-augustus-gene-0.11-mRNA-1	22	20	1506.66	0.545469	2.6323	1.02958	0.0420523	gi|391347975|ref|XP_003748229.1|;PREDICTED: peroxiredoxin-6-like [Metaseiulus occidentalis];6.27E-144;412.535 protein AED:0.04 eAED:0.04 QI:1182|1|1|1|1|1|4|79|221; TOPep_Count=16	5.55323e+07	5.21394e+07	5.35876e+07	5.09909e+07	5.55323e+07	5.24013e+07	5.8034e+07	5.75132e+07	20	19	17	15
maker-scaffold0000002407-augustus-gene-0.29-mRNA-1	2	2	70.63	0.496025	3.04496	1.1181	0.161045	gi|391342360|ref|XP_003745488.1|;PREDICTED: uncharacterized protein LOC100904956 [Metaseiulus occidentalis];1.02E-70;229.565 protein AED:0.22 eAED:0.22 QI:2440|1|1|1|1|1|2|108|220; TOPep_Count=14	790847	775292	597367	803352	790847	779187	646932	906110	3	1	1	2
maker-scaffold0000002365-augustus-gene-0.16-mRNA-1	12	12	1298.22	0.0202304	16.94	1.40583	0.491421	gi|391343968|ref|XP_003746277.1|;PREDICTED: glutathione S-transferase omega-1-like [Metaseiulus occidentalis];5.28E-103;311.227 protein AED:0.00 eAED:0.00 QI:269|1|1|1|0.85|0.75|8|164|238; TOPep_Count=15	8.35297e+07	7.94206e+07	6.04075e+07	5.5503e+07	8.35297e+07	7.98196e+07	6.54198e+07	6.26024e+07	24	22	22	22
maker-scaffold0000002312-augustus-gene-0.19-mRNA-1	15	15	990.35	0.000269184	35.6995	2.49457	1.31879	gi|391325471|ref|XP_003737257.1|;PREDICTED: prolyl endopeptidase-like [Metaseiulus occidentalis];0;967.222 protein AED:0.03 eAED:0.03 QI:96|1|1|1|1|1|3|591|742; TOPep_Count=45	1.28436e+07	1.27926e+07	5.06199e+06	5.2148e+06	1.28436e+07	1.28568e+07	5.48201e+06	5.88183e+06	14	12	4	5
maker-scaffold0000002303-augustus-gene-0.81-mRNA-1	18	13	1497.02	0.0126295	18.9861	0.663379	-0.592094	gi|555701180|gb|ESO04413.1|;hypothetical protein HELRODRAFT_172804 [Helobdella robusta];6.58E-65;209.149 protein AED:0.40 eAED:0.40 QI:0|0|0|0.66|0|0|3|0|255; TOPep_Count=16	3.61993e+07	3.91783e+07	5.54107e+07	5.82159e+07	3.61993e+07	3.93751e+07	6.00084e+07	6.56624e+07	14	13	18	19
maker-scaffold0000002303-augustus-gene-0.80-mRNA-1	2	2	79.19	0.0355941	14.4862	1.57336	0.653846	gi|391347965|ref|XP_003748224.1|;PREDICTED: UBX domain-containing protein 1-like [Metaseiulus occidentalis];3.02E-111;338.191 protein AED:0.03 eAED:0.03 QI:1129|1|1|1|0.85|0.75|8|289|333; TOPep_Count=25	1.54792e+06	1.84256e+06	1.07895e+06	1.07598e+06	1.54792e+06	1.85181e+06	1.16848e+06	1.21361e+06	2	0	0	0
maker-scaffold0000002285-augustus-gene-0.22-mRNA-1	9	9	845.58	0.0130238	18.8526	1.23441	0.303816	gi|391330136|ref|XP_003739520.1|;PREDICTED: gamma-glutamyl hydrolase-like [Metaseiulus occidentalis];2.25E-107;328.946 protein AED:0.11 eAED:0.11 QI:9|1|1|1|0|0.5|4|1401|369; TOPep_Count=17	1.29822e+07	1.36213e+07	1.07415e+07	1.08102e+07	1.29822e+07	1.36898e+07	1.16328e+07	1.2193e+07	10	11	9	11
maker-scaffold0000002259-augustus-gene-0.25-mRNA-1 (+1)	14	13	1104.01	0.417889	3.78939	1.05765	0.0808567	gi|391346052|ref|XP_003747294.1|;PREDICTED: T-complex protein 1 subunit epsilon isoform 1 [Metaseiulus occidentalis];0;996.112 protein AED:0.02 eAED:0.02 QI:1012|1|1|1|1|1|3|159|541; TOPep_Count=37	3.54836e+07	3.60757e+07	3.57315e+07	3.19276e+07	3.54836e+07	3.6257e+07	3.86962e+07	3.60115e+07	15	16	14	15
maker-scaffold0000002247-augustus-gene-0.65-mRNA-1	2	2	33.38	0.0414346	13.8264	0.800025	-0.321884	gi|391326532|ref|XP_003737767.1|;PREDICTED: acylpyruvase FAHD1, mitochondrial-like [Metaseiulus occidentalis];1.64E-116;342.813 protein AED:0.03 eAED:0.03 QI:1899|1|1|1|0.66|0.75|4|1404|215; TOPep_Count=15	1.18463e+06	1.21776e+06	1.43451e+06	1.56839e+06	1.18463e+06	1.22388e+06	1.55354e+06	1.769e+06	2	2	1	1
maker-scaffold0000002223-augustus-gene-0.8-mRNA-1	10	10	816.93	0.0262805	15.8037	1.29917	0.377587	gi|391328000|ref|XP_003738481.1|;PREDICTED: cofilin/actin-depolymerizing factor homolog isoform 1 [Metaseiulus occidentalis] >gi|391328002|ref|XP_003738482.1| PREDICTED: cofilin/actin-depolymerizing factor homolog isoform 2 [Metaseiulus occidentalis	3.93621e+07	3.64525e+07	2.97556e+07	2.86007e+07	3.93621e+07	3.66356e+07	3.22245e+07	3.22591e+07	14	13	12	12
maker-scaffold0000002218-augustus-gene-0.5-mRNA-1	13	13	1118.11	0.000968855	30.1374	2.58676	1.37115	gi|391348606|ref|XP_003748537.1|;PREDICTED: epididymal secretory protein E1-like [Metaseiulus occidentalis];1.71E-54;180.644 protein AED:0.11 eAED:0.11 QI:0|0.66|0.5|0.75|1|1|4|192|158; TOPep_Count=14	1.40049e+08	1.36569e+08	5.49011e+07	5.20352e+07	1.40049e+08	1.37255e+08	5.94564e+07	5.8691e+07	22	22	11	11
maker-scaffold0000002206-augustus-gene-0.9-mRNA-1	3	3	246.29	0.0238107	16.2323	0.478315	-1.06397	gi|391325587|ref|XP_003737314.1|;PREDICTED: uncharacterized protein LOC100903098 [Metaseiulus occidentalis];2.19E-46;169.474 protein AED:0.01 eAED:0.01 QI:258|1|1|1|0.66|0.57|7|1222|626; TOPep_Count=42	609957	590209	1.39661e+06	1.11254e+06	609957	593174	1.5125e+06	1.25485e+06	1	1	3	2
maker-scaffold0000002204-augustus-gene-0.7-mRNA-1	8	8	1167.57	0.000813071	30.8987	1.71543	0.778573	gi|391347273|ref|XP_003747889.1|;PREDICTED: putative defense protein 3-like [Metaseiulus occidentalis];1.59E-49;167.162 protein AED:0.00 eAED:0.00 QI:273|1|1|1|0.5|0.33|3|1427|153; TOPep_Count=8	5.83977e+07	6.01938e+07	3.46612e+07	3.44709e+07	5.83977e+07	6.04962e+07	3.75372e+07	3.88801e+07	12	12	11	10
maker-scaffold0000002182-augustus-gene-0.30-mRNA-1	2	2	133.78	0.037902	14.2134	0.362255	-1.46492	gi|391342642|ref|XP_003745625.1|;PREDICTED: U6 snRNA-associated Sm-like protein LSm7-like [Metaseiulus occidentalis];2.11E-53;174.096 protein AED:0.09 eAED:0.09 QI:156|1|0.75|1|0|0.25|4|0|112; TOPep_Count=8	1.47387e+06	1.08568e+06	4.00737e+06	3.05824e+06	1.47387e+06	1.09114e+06	4.33988e+06	3.44943e+06	1	0	2	2
maker-scaffold0000002180-augustus-gene-0.49-mRNA-1	2	2	246.29	0.405441	3.92072	1.07085	0.0987596	gi|391348499|ref|XP_003748484.1|;PREDICTED: 1-acyl-sn-glycerol-3-phosphate acyltransferase gamma-like [Metaseiulus occidentalis];1.54E-143;428.328 protein AED:0.21 eAED:0.21 QI:0|1|0.6|1|1|1|5|0|445; TOPep_Count=16	2.14693e+06	1.90488e+06	1.93495e+06	1.84878e+06	2.14693e+06	1.91445e+06	2.0955e+06	2.08526e+06	2	3	2	2
maker-scaffold0000002180-augustus-gene-0.48-mRNA-1	2	2	180.94	0.048224	13.1674	1.30213	0.380874	gi|391348501|ref|XP_003748485.1|;PREDICTED: eukaryotic translation initiation factor 3 subunit G-like [Metaseiulus occidentalis];7.86E-130;382.104 protein AED:0.10 eAED:0.10 QI:293|1|0.75|1|1|1|4|0|286; TOPep_Count=20	4.71365e+06	4.42105e+06	3.68684e+06	3.32836e+06	4.71365e+06	4.44326e+06	3.99275e+06	3.75409e+06	1	2	1	1
maker-scaffold0000002179-augustus-gene-0.33-mRNA-1	13	13	730.45	0.0991936	10.0352	1.06372	0.0891231	gi|391344665|ref|XP_003746616.1|;PREDICTED: laminin-like protein epi-1-like [Metaseiulus occidentalis];0;1189.1 protein AED:0.00 eAED:0.00 QI:0|1|1|1|1|1|12|992|1582; TOPep_Count=106	3.33535e+06	3.37881e+06	3.09254e+06	3.2194e+06	3.33535e+06	3.39578e+06	3.34914e+06	3.6312e+06	10	9	7	6
maker-scaffold0000002178-augustus-gene-0.28-mRNA-1	19	19	1496.93	0.909283	0.413009	1.00445	0.00641005	gi|391346082|ref|XP_003747308.1|;PREDICTED: protein ROP-like [Metaseiulus occidentalis];0;1161.36 protein AED:0.09 eAED:0.09 QI:552|1|1|1|1|1|10|1231|587; TOPep_Count=43	1.32857e+07	1.24945e+07	1.28749e+07	1.2791e+07	1.32857e+07	1.25573e+07	1.39432e+07	1.44271e+07	18	16	18	15
maker-scaffold0000002170-augustus-gene-0.26-mRNA-1	6	6	580.41	0.0806908	10.9318	1.11795	0.160858	gi|391334640|ref|XP_003741710.1|;PREDICTED: ras-related protein Rab-5C-like [Metaseiulus occidentalis];7.1E-127;368.622 protein AED:0.08 eAED:0.08 QI:606|1|1|1|0.75|0.6|5|8|214; TOPep_Count=14	8.22203e+06	8.77385e+06	7.66682e+06	7.53588e+06	8.22203e+06	8.81792e+06	8.30297e+06	8.4998e+06	6	5	8	5
maker-scaffold0000002160-augustus-gene-0.17-mRNA-1	2	2	91.08	0.067403	11.7132	1.2519	0.324117	gi|391346447|ref|XP_003747485.1|;PREDICTED: target of Myb protein 1-like [Metaseiulus occidentalis];0;602.438 protein AED:0.18 eAED:0.18 QI:0|1|0.87|1|1|1|8|1639|494; TOPep_Count=26	517791	563380	451128	412498	517791	566210	488559	465261	1	2	0	1
maker-scaffold0000002145-augustus-gene-0.46-mRNA-1	3	3	248.12	0.00115472	29.3752	1.36105	0.444724	gi|391327330|ref|XP_003738156.1|;PREDICTED: glutathione S-transferase omega-1-like [Metaseiulus occidentalis];8.97E-129;375.941 protein AED:0.02 eAED:0.02 QI:345|1|1|1|0.66|0.57|7|2612|241; TOPep_Count=10	2.78276e+06	2.81506e+06	2.03842e+06	2.07443e+06	2.78276e+06	2.8292e+06	2.20756e+06	2.33977e+06	3	3	3	3
maker-scaffold0000002119-augustus-gene-0.34-mRNA-1 (+1)	25	24	1574.27	0.0187361	17.2732	1.18753	0.247965	gi|391328827|ref|XP_003738885.1|;PREDICTED: LOW QUALITY PROTEIN: trifunctional purine biosynthetic protein adenosine-3-like [Metaseiulus occidentalis];0;1622.06 protein AED:0.07 eAED:0.07 QI:980|1|1|1|0.87|0.82|17|536|995; TOPep_Count=53	2.28284e+07	2.25872e+07	1.95673e+07	1.86764e+07	2.28284e+07	2.27006e+07	2.11909e+07	2.10653e+07	19	19	14	18
maker-scaffold0000002111-augustus-gene-0.13-mRNA-1	20	20	2063.3	0.00905956	20.4289	0.62629	-0.675098	gi|391336798|ref|XP_003742765.1|;PREDICTED: cytochrome b-c1 complex subunit 2, mitochondrial-like [Metaseiulus occidentalis];0;605.134 protein AED:0.12 eAED:0.12 QI:196|1|1|1|0.88|0.8|10|117|465; TOPep_Count=29	4.01019e+07	3.71381e+07	6.30991e+07	6.02304e+07	4.01019e+07	3.73246e+07	6.83347e+07	6.79345e+07	22	19	22	23
maker-scaffold0000002098-augustus-gene-0.28-mRNA-1	6	6	276.35	0.0013364	28.7406	1.9965	0.997475	gi|391326732|ref|XP_003737866.1|;PREDICTED: importin-5-like [Metaseiulus occidentalis];0;1546.56 protein AED:0.00 eAED:0.00 QI:3941|1|1|1|1|1|2|410|1094; TOPep_Count=58	2.89296e+06	2.99e+06	1.44505e+06	1.50158e+06	2.89296e+06	3.00502e+06	1.56495e+06	1.69365e+06	6	5	2	2
maker-scaffold0000002098-augustus-gene-0.27-mRNA-1	2	2	42.5	0.689249	1.61624	1.04537	0.0640152	gi|391326536|ref|XP_003737769.1|;PREDICTED: eukaryotic translation initiation factor 3 subunit K-like isoform 1 [Metaseiulus occidentalis];8.88E-132;382.489 protein AED:0.01 eAED:0.01 QI:2647|1|1|1|1|1|4|130|228; TOPep_Count=17	946809	1.1188e+06	955794	1.02016e+06	946809	1.12442e+06	1.0351e+06	1.15065e+06	1	1	1	0
maker-scaffold0000001960-augustus-gene-0.26-mRNA-1	4	3	162.35	0.166475	7.7865	0.866486	-0.206752	gi|391337639|ref|XP_003743174.1|;PREDICTED: cGMP-dependent protein kinase, isozyme 2 forms cD4/T1/T3A/T3B-like [Metaseiulus occidentalis];0;670.618 protein AED:0.03 eAED:0.03 QI:894|0.66|0.75|1|0.66|0.75|4|2040|375; TOPep_Count=22	963893	1.03065e+06	1.08468e+06	1.2172e+06	963893	1.03583e+06	1.17468e+06	1.37289e+06	2	2	3	2
maker-scaffold0000001951-augustus-gene-0.6-mRNA-1	2	2	76.69	0.0420281	13.7646	0.619822	-0.690074	gi|391329058|ref|XP_003738994.1|;PREDICTED: NADH dehydrogenase [ubiquinone] 1 alpha subcomplex subunit 13-like [Metaseiulus occidentalis];8.14E-36;132.88 protein AED:0.01 eAED:0.01 QI:180|1|1|1|1|1|2|1163|175; TOPep_Count=9	1.75507e+06	1.49199e+06	2.45966e+06	2.77904e+06	1.75507e+06	1.49948e+06	2.66375e+06	3.13451e+06	1	0	2	2
maker-scaffold0000001920-augustus-gene-0.58-mRNA-1	2	2	38.57	0.0839409	10.7603	1.64509	0.71817	gi|391328770|ref|XP_003738857.1|;PREDICTED: translocon-associated protein subunit beta-like isoform 1 [Metaseiulus occidentalis] >gi|391328772|ref|XP_003738858.1| PREDICTED: translocon-associated protein subunit beta-like isoform 2 [Metaseiulus occi	999672	780632	589707	492482	999672	784553	638637	555476	0	2	1	2
maker-scaffold0000001920-augustus-gene-0.56-mRNA-1	2	2	96.5	0.00879865	20.5558	0.300484	-1.73464	gi|391328840|ref|XP_003738891.1|;PREDICTED: mitochondrial import inner membrane translocase subunit TIM50-C-like [Metaseiulus occidentalis];7.4E-141;418.313 protein AED:0.01 eAED:0.01 QI:4045|1|1|1|1|1|5|2845|398; TOPep_Count=30	184158	161097	626920	522073	184158	161906	678938	588852	0	0	2	2
maker-scaffold0000001914-augustus-gene-0.21-mRNA-1	2	2	200.75	0.560311	2.51571	0.911298	-0.134005	gi|391333388|ref|XP_003741096.1|;PREDICTED: short-chain specific acyl-CoA dehydrogenase, mitochondrial-like [Metaseiulus occidentalis];2.23E-66;219.935 protein AED:0.41 eAED:0.41 QI:133|1|0.8|1|0|0.2|5|0|191; TOPep_Count=9	1.52954e+06	1.8142e+06	1.65026e+06	2.01894e+06	1.52954e+06	1.82331e+06	1.78719e+06	2.27719e+06	1	1	2	2
maker-scaffold0000001911-augustus-gene-0.25-mRNA-1	7	7	370.98	0.0183408	17.3658	0.613317	-0.705296	gi|391348768|ref|XP_003748614.1|;PREDICTED: glutathione reductase-like [Metaseiulus occidentalis];0;681.019 protein AED:0.09 eAED:0.09 QI:251|1|1|1|1|1|8|543|492; TOPep_Count=29	3.10874e+06	2.87392e+06	5.14203e+06	4.61257e+06	3.10874e+06	2.88836e+06	5.56869e+06	5.20257e+06	7	7	7	7
maker-scaffold0000001881-augustus-gene-0.19-mRNA-1	10	10	942.81	0.0566655	12.4668	0.657322	-0.605328	gi|391340346|ref|XP_003744503.1|;PREDICTED: uncharacterized protein LOC100899845 [Metaseiulus occidentalis];1.84E-43;157.147 protein AED:0.00 eAED:0.00 QI:377|1|1|1|1|1|4|26|224; TOPep_Count=19	1.24985e+07	1.38478e+07	1.82393e+07	2.1842e+07	1.24985e+07	1.39174e+07	1.97527e+07	2.46358e+07	8	11	12	11
maker-scaffold0000001881-augustus-gene-0.18-mRNA-1	2	2	144.59	0.0333876	14.7641	0.865574	-0.20827	gi|391341430|ref|XP_003745033.1|;PREDICTED: isovaleryl-CoA dehydrogenase, mitochondrial-like isoform 1 [Metaseiulus occidentalis];0;541.962 protein AED:0.22 eAED:0.22 QI:0|0|0|1|1|1|5|0|293; TOPep_Count=20	1.4727e+06	1.4123e+06	1.69512e+06	1.63792e+06	1.4727e+06	1.41939e+06	1.83577e+06	1.84743e+06	1	1	2	1
maker-scaffold0000001861-augustus-gene-0.33-mRNA-1 (+1)	20	20	1457.91	0.0129042	18.8927	1.2774	0.353206	gi|391338625|ref|XP_003743658.1|;PREDICTED: T-complex protein 1 subunit eta isoform 1 [Metaseiulus occidentalis];0;1016.53 protein AED:0.02 eAED:0.02 QI:1759|1|1|1|1|1|7|281|535; TOPep_Count=37	2.54531e+07	2.4544e+07	1.99889e+07	1.9151e+07	2.54531e+07	2.46673e+07	2.16474e+07	2.16006e+07	19	19	16	16
maker-scaffold0000001852-augustus-gene-0.45-mRNA-1	3	3	323.27	0.0120669	19.1841	1.54144	0.624276	gi|391330737|ref|XP_003739811.1|;PREDICTED: dmX-like protein 2 [Metaseiulus occidentalis];0;5008.35 protein AED:0.04 eAED:0.04 QI:1731|0.96|0.93|1|1|1|29|4191|3339; TOPep_Count=172	555560	516041	336958	358238	555560	518634	364917	404060	1	2	1	0
maker-scaffold0000001843-augustus-gene-0.25-mRNA-1	8	8	692.88	0.0857266	10.6688	0.758187	-0.399374	gi|391341558|ref|XP_003745096.1|;PREDICTED: glycine dehydrogenase [decarboxylating], mitochondrial-like [Metaseiulus occidentalis];0;1704.11 protein AED:0.08 eAED:0.08 QI:155|1|1|1|1|1|18|504|986; TOPep_Count=48	4.51651e+06	4.416e+06	6.38951e+06	5.39189e+06	4.51651e+06	4.43819e+06	6.91968e+06	6.08158e+06	6	3	7	7
maker-scaffold0000001840-augustus-gene-0.24-mRNA-1 (+1)	11	7	460.96	0.563898	2.488	1.04819	0.0678996	gi|321475694|gb|EFX86656.1|;hypothetical protein DAPPUDRAFT_222043 [Daphnia pulex];0;3018.41 protein AED:0.19 eAED:0.19 QI:143|0.8|0.90|0.90|1|1|11|265|2291; TOPep_Count=130	1.99365e+06	1.81239e+06	1.72549e+06	1.90557e+06	1.99365e+06	1.8215e+06	1.86866e+06	2.14932e+06	2	2	4	2
maker-scaffold0000001814-augustus-gene-0.18-mRNA-1	3	2	222	0.0067765	21.6899	12.6908	3.66571	gi|391341676|ref|XP_003745153.1|;PREDICTED: motile sperm domain-containing protein 2-like [Metaseiulus occidentalis];2.64E-179;525.398 protein AED:0.12 eAED:0.12 QI:583|0.83|0.76|0.92|0.58|0.46|13|0|531; TOPep_Count=29	358315	304243	31132.4	21075.5	358315	305772	33715.5	23771.3	2	1	0	0
maker-scaffold0000001767-augustus-gene-0.24-mRNA-1	14	14	1023.22	9.74174e-06	50.1136	3.15254	1.65652	gi|391341245|ref|XP_003744941.1|;PREDICTED: peptidyl-prolyl cis-trans isomerase FKBP14-like [Metaseiulus occidentalis];6.45E-108;323.553 protein AED:0.05 eAED:0.05 QI:284|1|1|1|0.75|0.6|5|723|210; TOPep_Count=14	3.24296e+07	3.23501e+07	1.03088e+07	1.02396e+07	3.24296e+07	3.25126e+07	1.11642e+07	1.15494e+07	17	13	7	7
maker-scaffold0000001746-augustus-gene-0.19-mRNA-1	10	10	569.43	0.0172307	17.637	0.650042	-0.621395	gi|391335482|ref|XP_003742120.1|;PREDICTED: stomatin-like protein 2-like [Metaseiulus occidentalis];2.28E-176;506.523 protein AED:0.09 eAED:0.09 QI:48|1|1|1|1|1|7|352|357; TOPep_Count=21	6.23769e+06	5.70654e+06	9.51917e+06	8.85538e+06	6.23769e+06	5.73521e+06	1.0309e+07	9.98808e+06	9	8	10	10
maker-scaffold0000001744-augustus-gene-0.41-mRNA-1	2	2	96.5	0.432098	3.64417	1.21938	0.286143	gi|391344022|ref|XP_003746303.1|;PREDICTED: 60S ribosomal protein L13a-like [Metaseiulus occidentalis];6.05E-118;345.895 protein AED:0.09 eAED:0.09 QI:904|1|1|1|1|1|4|29|217; TOPep_Count=16	525970	495111	512121	325259	525970	497598	554614	366863	1	1	1	0
maker-scaffold0000001742-augustus-gene-0.57-mRNA-1	2	2	206.17	0.0135509	18.6803	1.42869	0.514692	gi|391345084|ref|XP_003746823.1|;PREDICTED: nodal modulator 1-like [Metaseiulus occidentalis];0;1147.88 protein AED:0.00 eAED:0.00 QI:714|1|1|1|1|1|4|5434|1169; TOPep_Count=69	815358	750273	550488	545363	815358	754042	596164	615122	1	2	2	2
maker-scaffold0000001742-augustus-gene-0.55-mRNA-1	9	9	489.43	0.0183949	17.353	0.879941	-0.184521	gi|391342568|ref|XP_003745589.1|;PREDICTED: cytochrome b-c1 complex subunit Rieske, mitochondrial-like [Metaseiulus occidentalis];2.12E-114;342.043 protein AED:0.04 eAED:0.04 QI:108|1|1|1|1|1|2|463|274; TOPep_Count=14	1.40581e+07	1.45193e+07	1.63525e+07	1.61241e+07	1.40581e+07	1.45923e+07	1.77093e+07	1.81865e+07	8	9	11	10
maker-scaffold0000001742-augustus-gene-0.53-mRNA-1	11	11	432	0.00176053	27.5436	0.497674	-1.00673	gi|391341287|ref|XP_003744962.1|;PREDICTED: peroxisomal multifunctional enzyme type 2-like [Metaseiulus occidentalis];0;1866.28 protein AED:0.08 eAED:0.08 QI:840|1|0.88|1|0.87|0.77|9|0|1150; TOPep_Count=67	3.17569e+06	2.99711e+06	6.23145e+06	6.17185e+06	3.17569e+06	3.01216e+06	6.74849e+06	6.9613e+06	5	4	8	8
maker-scaffold0000001714-augustus-gene-0.5-mRNA-1	32	32	2514.14	0.000591795	32.2783	0.738534	-0.437264	gi|391344617|ref|XP_003746592.1|;PREDICTED: uncharacterized protein LOC100900702 [Metaseiulus occidentalis];0;880.167 protein AED:0.02 eAED:0.02 QI:445|0.93|0.93|1|0.66|0.81|16|534|1782; TOPep_Count=109	3.72424e+07	3.77459e+07	5.09235e+07	5.06131e+07	3.72424e+07	3.79355e+07	5.51489e+07	5.70871e+07	21	28	31	31
maker-scaffold0000001694-augustus-gene-0.35-mRNA-1	3	3	101.98	0.026574	15.7554	0.394952	-1.34025	gi|391343751|ref|XP_003746169.1|;PREDICTED: putative apoptosis-inducing factor 1, mitochondrial-like [Metaseiulus occidentalis];0;562.762 protein AED:0.04 eAED:0.04 QI:614|1|1|1|0.88|0.8|10|1209|513; TOPep_Count=32	522353	426655	1.34069e+06	1.06215e+06	522353	428799	1.45193e+06	1.19802e+06	1	1	3	2
maker-scaffold0000001694-augustus-gene-0.33-mRNA-1	2	2	206.17	0.0593069	12.2689	1.90424	0.929217	gi|241244482|ref|XP_002402313.1|;secretory carrier-associated membrane protein, putative [Ixodes scapularis] >gi|215496314|gb|EEC05954.1| secretory carrier-associated membrane protein, putative [Ixodes scapularis];4.9E-101;315.849 protein AED:0.04 e	754897	757469	331082	463127	754897	761274	358553	522366	2	2	1	1
maker-scaffold0000001681-augustus-gene-0.18-mRNA-1	6	6	432.37	0.547441	2.61662	1.03171	0.0450308	gi|391335540|ref|XP_003742148.1|;PREDICTED: propionyl-CoA carboxylase beta chain, mitochondrial [Metaseiulus occidentalis];0;863.988 protein AED:0.11 eAED:0.11 QI:217|0.87|0.88|1|1|1|9|1198|470; TOPep_Count=26	2.97819e+06	2.80641e+06	2.71404e+06	2.8928e+06	2.97819e+06	2.82051e+06	2.93923e+06	3.26282e+06	4	5	3	4
maker-scaffold0000001676-augustus-gene-0.15-mRNA-1	2	2	66.79	0.0235973	16.2714	0.604791	-0.725491	gi|391332554|ref|XP_003740699.1|;PREDICTED: D-beta-hydroxybutyrate dehydrogenase, mitochondrial-like [Metaseiulus occidentalis];6.63E-139;405.601 protein AED:0.03 eAED:0.03 QI:0|1|0.8|1|1|1|5|749|223; TOPep_Count=13	1.27428e+06	1.15537e+06	2.13183e+06	1.88551e+06	1.27428e+06	1.16117e+06	2.30872e+06	2.12668e+06	2	2	2	1
maker-scaffold0000001649-augustus-gene-0.28-mRNA-1	8	6	483.27	0.000440949	33.5561	2.2129	1.14594	gi|391347975|ref|XP_003748229.1|;PREDICTED: peroxiredoxin-6-like [Metaseiulus occidentalis];3.49E-134;388.652 protein AED:0.01 eAED:0.01 QI:343|1|1|1|1|1|2|129|236; TOPep_Count=15	1.00188e+07	9.69022e+06	4.4509e+06	4.45553e+06	1.00188e+07	9.7389e+06	4.82021e+06	5.02544e+06	7	7	4	4
maker-scaffold0000001644-augustus-gene-0.17-mRNA-1	2	2	52.85	0.00839166	20.7615	0.388376	-1.36447	gi|51011620|gb|AAT92219.1|;putative NADH-ubiquinoe oxidoreductase subunit [Ixodes pacificus];0.00000000102;63.5438 protein AED:0.06 eAED:0.06 QI:617|1|0.8|1|0.25|0.2|5|0|196; TOPep_Count=10	66812.8	70867	162788	191714	66812.8	71223	176295	216236	1	2	2	2
maker-scaffold0000001598-augustus-gene-0.7-mRNA-1	4	4	157.83	0.39828	3.99812	0.826606	-0.274728	NoBlastResult protein AED:0.13 eAED:0.13 QI:0|0.87|0.66|0.88|1|1|9|0|937; TOPep_Count=65	369790	464923	437519	572289	369790	467259	473822	645491	2	2	3	2
maker-scaffold0000001598-augustus-gene-0.6-mRNA-1	4	4	220.15	0.081427	10.8923	0.731709	-0.450658	NoBlastResult protein AED:0.04 eAED:0.04 QI:0|0.8|0.66|0.83|1|1|6|473|417; TOPep_Count=27	2.85028e+06	2.95981e+06	3.60638e+06	4.33406e+06	2.85028e+06	2.97468e+06	3.90562e+06	4.88843e+06	1	2	3	4
maker-scaffold0000001591-augustus-gene-0.35-mRNA-1	2	2	168.5	0.000112214	39.4995	2.06712	1.04762	gi|115754834|ref|XP_793127.2|;PREDICTED: 26S proteasome non-ATPase regulatory subunit 5-like [Strongylocentrotus purpuratus];1.73E-42;165.236 protein AED:0.01 eAED:0.01 QI:235|1|1|1|0.87|0.88|17|5460|504; TOPep_Count=33	709534	720411	346274	345483	709534	724030	375005	389674	2	2	1	1
maker-scaffold0000001590-augustus-gene-0.32-mRNA-1	3	3	226.48	0.101093	9.95277	0.893045	-0.163195	gi|391340887|ref|XP_003744765.1|;PREDICTED: ubiquitin carboxyl-terminal hydrolase 5 [Metaseiulus occidentalis];0;1094.72 protein AED:0.02 eAED:0.02 QI:529|1|1|1|1|1|4|3039|794; TOPep_Count=45	1.80035e+06	1.71226e+06	2.02521e+06	1.90808e+06	1.80035e+06	1.72086e+06	2.19325e+06	2.15215e+06	1	2	1	2
maker-scaffold0000001588-augustus-gene-0.27-mRNA-1	2	2	33.99	0.00389986	24.0895	0.786449	-0.346575	gi|391327001|ref|XP_003737997.1|;PREDICTED: mitochondrial fission 1 protein-like [Metaseiulus occidentalis];3.97E-59;191.045 protein AED:0.05 eAED:0.05 QI:147|1|1|1|1|1|4|658|146; TOPep_Count=10	312598	318103	405894	396068	312598	319701	439572	446729	2	2	2	2
maker-scaffold0000001580-augustus-gene-0.41-mRNA-1	9	9	630.98	0.157381	8.03047	1.19913	0.261985	gi|391335185|ref|XP_003741976.1|;PREDICTED: activator of 90 kDa heat shock protein ATPase homolog 1-like [Metaseiulus occidentalis];1.65E-147;431.409 protein AED:0.13 eAED:0.13 QI:0|0|0|1|1|1|6|0|336; TOPep_Count=23	1.52595e+07	1.45161e+07	1.34007e+07	1.14303e+07	1.52595e+07	1.4589e+07	1.45126e+07	1.28923e+07	9	8	7	5
maker-scaffold0000001580-augustus-gene-0.40-mRNA-1	6	6	243.24	0.547137	2.61904	0.961743	-0.0562773	gi|391335187|ref|XP_003741977.1|;PREDICTED: 60S ribosomal protein L3-like [Metaseiulus occidentalis];0;758.829 protein AED:0.25 eAED:0.25 QI:0|0.8|0.5|0.83|0.8|1|6|0|439; TOPep_Count=27	4.0203e+06	4.50149e+06	4.42822e+06	4.43257e+06	4.0203e+06	4.5241e+06	4.79564e+06	4.99954e+06	4	2	5	4
maker-scaffold0000001564-augustus-gene-0.64-mRNA-1	2	2	74.29	0.317397	4.98397	1.09536	0.131404	gi|391334806|ref|XP_003741791.1|;PREDICTED: transcription elongation factor B polypeptide 1-like [Metaseiulus occidentalis];4.94E-72;221.476 protein AED:0.06 eAED:0.06 QI:1067|1|1|1|0.5|0.33|3|397|116; TOPep_Count=7	182744	178506	153415	176385	182744	179403	166145	198947	2	2	1	1
maker-scaffold0000001505-augustus-gene-0.21-mRNA-1	2	2	170.08	0.0916529	10.3785	0.765866	-0.384837	gi|391330648|ref|XP_003739767.1|;PREDICTED: 1,2-dihydroxy-3-keto-5-methylthiopentene dioxygenase-like [Metaseiulus occidentalis];6.42E-95;285.804 protein AED:0.14 eAED:0.14 QI:355|1|0.66|1|1|1|3|0|191; TOPep_Count=13	817259	696834	1.02454e+06	952432	817259	700334	1.10955e+06	1.07426e+06	0	1	2	1
maker-scaffold0000001491-augustus-gene-0.34-mRNA-1	2	2	200.75	0.0348376	14.5795	1.09508	0.131033	gi|241802023|ref|XP_002414516.1|;nuclear distribution protein NUDC, putative [Ixodes scapularis] >gi|215508727|gb|EEC18181.1| nuclear distribution protein NUDC, putative [Ixodes scapularis];4.95E-86;268.855 protein AED:0.09 eAED:0.09 QI:977|1|1|1|1|	1.88466e+06	1.9443e+06	1.73473e+06	1.76179e+06	1.88466e+06	1.95407e+06	1.87867e+06	1.98714e+06	2	2	2	2
maker-scaffold0000001489-augustus-gene-0.21-mRNA-1	32	30	2998.98	0.00121403	29.1577	0.599811	-0.737419	gi|391333405|ref|XP_003741104.1|;PREDICTED: ATP synthase subunit alpha, mitochondrial-like [Metaseiulus occidentalis];0;1016.91 protein AED:0.05 eAED:0.05 QI:127|1|0.8|1|1|1|5|0|541; TOPep_Count=36	2.31891e+08	2.23993e+08	3.81622e+08	3.78424e+08	2.31891e+08	2.25118e+08	4.13287e+08	4.26829e+08	39	46	57	53
maker-scaffold0000001449-augustus-gene-0.28-mRNA-1	4	4	619.49	0.153281	8.14513	0.730225	-0.453587	gi|391334537|ref|XP_003741660.1|;PREDICTED: protein DJ-1-like [Metaseiulus occidentalis];1.04E-83;259.996 protein AED:0.03 eAED:0.03 QI:483|1|1|1|1|1|5|2841|231; TOPep_Count=15	1.25778e+07	1.1484e+07	1.85841e+07	1.43671e+07	1.25778e+07	1.15417e+07	2.01261e+07	1.62049e+07	5	6	6	6
maker-scaffold0000001421-augustus-gene-0.10-mRNA-1	5	5	472.81	0.0103797	19.8381	1.60515	0.682708	gi|391340237|ref|XP_003744450.1|;PREDICTED: uncharacterized protein LOC100903512 isoform 1 [Metaseiulus occidentalis] >gi|391340239|ref|XP_003744451.1| PREDICTED: uncharacterized protein LOC100903512 isoform 2 [Metaseiulus occidentalis];1.16E-32;122	2.20076e+07	2.16647e+07	1.42572e+07	1.29504e+07	2.20076e+07	2.17735e+07	1.54402e+07	1.46069e+07	7	5	4	4
maker-scaffold0000001400-augustus-gene-0.18-mRNA-1	4	4	89.4	0.637741	1.95356	0.95034	-0.0734841	gi|391330025|ref|XP_003739465.1|;PREDICTED: beta-glucuronidase [Metaseiulus occidentalis];0;858.21 protein AED:0.09 eAED:0.09 QI:217|1|1|1|0.90|0.91|12|225|646; TOPep_Count=29	778314	935866	934864	868890	778314	940567	1.01243e+06	980031	1	2	1	3
maker-scaffold0000001387-augustus-gene-0.35-mRNA-1	8	8	927.81	0.269496	5.69448	0.911914	-0.13303	gi|391329025|ref|XP_003738978.1|;PREDICTED: ATP synthase subunit O, mitochondrial-like [Metaseiulus occidentalis];1.06E-93;285.419 protein AED:0.11 eAED:0.11 QI:426|1|1|1|1|1|5|324|236; TOPep_Count=16	2.06541e+07	1.9721e+07	2.33647e+07	2.09103e+07	2.06541e+07	1.982e+07	2.53034e+07	2.3585e+07	8	7	7	10
maker-scaffold0000001385-augustus-gene-0.17-mRNA-1	4	4	307.19	0.0379392	14.2091	0.695775	-0.523308	gi|391326800|ref|XP_003737899.1|;PREDICTED: 2-oxoglutarate dehydrogenase, mitochondrial-like [Metaseiulus occidentalis];7.29E-58;205.682 protein AED:0.00 eAED:0.00 QI:409|1|1|1|1|1|3|450|203; TOPep_Count=13	3.99e+06	3.45212e+06	5.28859e+06	5.40757e+06	3.99e+06	3.46946e+06	5.7274e+06	6.09926e+06	4	3	5	4
maker-scaffold0000001370-augustus-gene-0.8-mRNA-1	9	9	846.22	0.00551875	22.5816	1.22108	0.288156	gi|391335712|ref|XP_003742233.1|;PREDICTED: uncharacterized protein LOC100901300 [Metaseiulus occidentalis];1.64E-82;256.914 protein AED:0.01 eAED:0.01 QI:369|0.66|0.5|1|1|1|4|0|228; TOPep_Count=13	1.42186e+07	1.45351e+07	1.18921e+07	1.16557e+07	1.42186e+07	1.46082e+07	1.28788e+07	1.31466e+07	8	8	8	7
maker-scaffold0000001342-augustus-gene-0.55-mRNA-1	4	4	400.23	0.0133045	18.76	1.57289	0.653419	gi|391344388|ref|XP_003746483.1|;PREDICTED: transmembrane emp24 domain-containing protein bai-like [Metaseiulus occidentalis];1.21E-127;370.163 protein AED:0.03 eAED:0.03 QI:215|1|1|1|0.5|0.4|5|1132|207; TOPep_Count=14	6.57483e+06	7.28423e+06	4.3526e+06	4.45859e+06	6.57483e+06	7.32082e+06	4.71375e+06	5.0289e+06	3	3	4	4
maker-scaffold0000001342-augustus-gene-0.53-mRNA-1	9	9	762.56	0.00748457	21.2583	1.4202	0.506093	gi|391344390|ref|XP_003746484.1|;PREDICTED: nucleoside diphosphate kinase B-like [Metaseiulus occidentalis];2.07E-87;263.462 protein AED:0.06 eAED:0.06 QI:208|1|1|1|0.66|0.5|4|46|151; TOPep_Count=10	4.11929e+07	3.87661e+07	2.82268e+07	2.80744e+07	4.11929e+07	3.89608e+07	3.05689e+07	3.16655e+07	12	11	10	9
maker-scaffold0000001341-augustus-gene-0.55-mRNA-1	5	5	445.84	0.283424	5.47563	0.902856	-0.147432	gi|391346066|ref|XP_003747300.1|;PREDICTED: uncharacterized protein LOC100900705 [Metaseiulus occidentalis];1.14E-56;184.496 protein AED:0.05 eAED:0.05 QI:1705|1|1|1|1|1|3|136|140; TOPep_Count=7	2.42132e+06	2.27263e+06	2.75972e+06	2.43928e+06	2.42132e+06	2.28405e+06	2.98871e+06	2.75129e+06	4	5	6	6
maker-scaffold0000001341-augustus-gene-0.53-mRNA-1	7	7	443.29	0.00704939	21.5185	2.54708	1.34885	gi|391346064|ref|XP_003747299.1|;PREDICTED: phosphoglycolate phosphatase-like [Metaseiulus occidentalis];2.31E-129;381.333 protein AED:0.06 eAED:0.06 QI:510|1|1|1|1|1|2|1340|291; TOPep_Count=20	4.4917e+06	4.95442e+06	1.96897e+06	1.73963e+06	4.4917e+06	4.9793e+06	2.13235e+06	1.96215e+06	5	7	2	1
maker-scaffold0000001325-augustus-gene-0.53-mRNA-1	4	4	211.1	0.0252275	15.9813	0.71118	-0.491714	gi|391332106|ref|XP_003740479.1|;PREDICTED: putative ferric-chelate reductase 1 homolog [Metaseiulus occidentalis];1.77E-23;105.531 protein AED:0.00 eAED:0.00 QI:3090|1|1|1|1|1|3|163|155; TOPep_Count=9	2.82649e+06	2.65583e+06	4.02945e+06	3.67932e+06	2.82649e+06	2.66917e+06	4.36379e+06	4.14995e+06	3	4	3	4
maker-scaffold0000001298-augustus-gene-0.49-mRNA-1	15	15	809.96	0.00184061	27.3504	1.43118	0.517204	gi|391344829|ref|XP_003746697.1|;PREDICTED: eukaryotic translation initiation factor 3 subunit D-like isoform 2 [Metaseiulus occidentalis];0;899.042 protein AED:0.26 eAED:0.26 QI:259|1|1|1|1|1|8|81|580; TOPep_Count=33	1.00639e+07	1.01965e+07	7.1769e+06	6.97951e+06	1.00639e+07	1.02477e+07	7.7724e+06	7.87227e+06	15	14	9	11
maker-scaffold0000001275-augustus-gene-0.10-mRNA-1	6	6	497.25	0.00875032	20.5798	0.760961	-0.394106	gi|391336905|ref|XP_003742816.1|;PREDICTED: 40S ribosomal protein S8-like [Metaseiulus occidentalis];2.5E-135;389.808 protein AED:0.09 eAED:0.09 QI:105|1|1|1|0.66|0.5|4|127|209; TOPep_Count=12	4.09918e+06	4.3083e+06	5.56094e+06	5.48757e+06	4.09918e+06	4.32994e+06	6.02235e+06	6.18949e+06	7	7	7	7
maker-scaffold0000001264-augustus-gene-0.8-mRNA-1	2	2	96.5	0.02546	15.9414	2.12475	1.08729	gi|391332897|ref|XP_003740865.1|;PREDICTED: uncharacterized protein LOC100905521 [Metaseiulus occidentalis];0.000000000000341;70.8626 protein AED:0.00 eAED:0.00 QI:204|1|1|1|0.5|0.33|3|37|119; TOPep_Count=7	2.08145e+06	2.38698e+06	944357	1.15868e+06	2.08145e+06	2.39897e+06	1.02271e+06	1.30688e+06	2	2	2	1
maker-scaffold0000001255-augustus-gene-0.60-mRNA-1	5	5	407.23	0.569959	2.44156	1.03847	0.0544588	gi|391329755|ref|XP_003739333.1|;PREDICTED: eukaryotic translation initiation factor 3 subunit I-like [Metaseiulus occidentalis];0;580.867 protein AED:0.02 eAED:0.02 QI:3369|1|0.66|1|0.5|0.33|3|0|331; TOPep_Count=22	1.38363e+06	1.28983e+06	1.23012e+06	1.3443e+06	1.38363e+06	1.29631e+06	1.33219e+06	1.51625e+06	4	3	4	3
maker-scaffold0000001249-augustus-gene-0.23-mRNA-1	11	11	839.78	0.00396666	24.0158	0.574797	-0.798876	gi|391327644|ref|XP_003738307.1|;PREDICTED: dihydrolipoyllysine-residue acetyltransferase component of pyruvate dehydrogenase complex, mitochondrial-like [Metaseiulus occidentalis];0;618.616 protein AED:0.06 eAED:0.06 QI:0|0|0|1|1|1|5|0|461; TOPep_C	1.29977e+07	1.28439e+07	2.32526e+07	2.17052e+07	1.29977e+07	1.29084e+07	2.5182e+07	2.44815e+07	10	10	12	15
maker-scaffold0000001249-augustus-gene-0.22-mRNA-1	3	3	116.81	0.0188434	17.2484	0.74919	-0.416597	gi|391327332|ref|XP_003738157.1|;PREDICTED: aminomethyltransferase, mitochondrial-like [Metaseiulus occidentalis];1.22E-35;135.191 protein AED:0.00 eAED:0.00 QI:486|1|0.5|1|0|0.5|2|0|102; TOPep_Count=7	2.36038e+06	2.35928e+06	3.27607e+06	3.02361e+06	2.36038e+06	2.37113e+06	3.5479e+06	3.41036e+06	0	0	1	3
maker-scaffold0000001242-augustus-gene-0.26-mRNA-1 (+1)	12	12	958.57	0.00581006	22.3582	1.65398	0.725937	gi|391326989|ref|XP_003737991.1|;PREDICTED: muscle-specific protein 20-like isoform 2 [Metaseiulus occidentalis];2.59E-131;377.867 protein AED:0.06 eAED:0.06 QI:303|1|1|1|0.75|0.6|5|1292|186; TOPep_Count=14	6.62682e+07	6.39876e+07	4.07286e+07	3.80245e+07	6.62682e+07	6.4309e+07	4.4108e+07	4.28883e+07	14	13	11	11
maker-scaffold0000001216-augustus-gene-0.39-mRNA-1	14	14	744.46	0.149452	8.25499	1.06951	0.0969545	gi|391345360|ref|XP_003746957.1|;PREDICTED: aldehyde dehydrogenase, dimeric NADP-preferring-like [Metaseiulus occidentalis];0;718.383 protein AED:0.29 eAED:0.29 QI:183|1|1|1|1|1|7|1085|518; TOPep_Count=27	1.31038e+07	1.37056e+07	1.27703e+07	1.22965e+07	1.31038e+07	1.37744e+07	1.38299e+07	1.38694e+07	11	10	13	14
maker-scaffold0000001197-exonerate_est2genome-gene-0.0-mRNA-1	3	3	214.56	0.421491	3.75211	0.847496	-0.238722	gi|391340879|ref|XP_003744762.1|;PREDICTED: uncharacterized protein LOC100904327 [Metaseiulus occidentalis];0.000000000000112;72.0182 protein AED:0.03 eAED:0.03 QI:0|1|0.5|1|0|0|2|363|100; TOPep_Count=6	1.31363e+06	1.46233e+06	1.3999e+06	1.87559e+06	1.31363e+06	1.46968e+06	1.51605e+06	2.1155e+06	1	2	1	3
maker-scaffold0000001194-augustus-gene-0.19-mRNA-1	2	2	75.98	0.218673	6.60205	0.896042	-0.158361	gi|391341512|ref|XP_003745074.1|;PREDICTED: mitochondrial inner membrane organizing system protein 1-like isoform 1 [Metaseiulus occidentalis] >gi|391341514|ref|XP_003745075.1| PREDICTED: mitochondrial inner membrane organizing system protein 1-like	1.73507e+06	1.95148e+06	2.0114e+06	2.10286e+06	1.73507e+06	1.96129e+06	2.1783e+06	2.37184e+06	1	0	2	1
maker-scaffold0000001189-augustus-gene-0.18-mRNA-1 (+2)	12	12	570.76	0.0372755	14.2858	1.21728	0.283656	gi|391342452|ref|XP_003745534.1|;PREDICTED: 60S ribosomal protein L7-like isoform 1 [Metaseiulus occidentalis] >gi|391342454|ref|XP_003745535.1| PREDICTED: 60S ribosomal protein L7-like isoform 2 [Metaseiulus occidentalis];1.11E-153;440.269 protein	1.11299e+07	1.09529e+07	8.72271e+06	9.41849e+06	1.11299e+07	1.10079e+07	9.44647e+06	1.06232e+07	9	9	10	12
maker-scaffold0000001172-augustus-gene-0.15-mRNA-1	8	8	524.59	0.0187866	17.2615	1.37305	0.457386	gi|391344106|ref|XP_003746344.1|;PREDICTED: stefin-C-like [Metaseiulus occidentalis];7.75E-34;128.257 protein AED:0.34 eAED:0.34 QI:0|0.2|0.33|0.66|1|1|6|50|243; TOPep_Count=15	1.15611e+07	1.25344e+07	8.92676e+06	8.62211e+06	1.15611e+07	1.25974e+07	9.66744e+06	9.72498e+06	9	10	8	10
maker-scaffold0000001138-augustus-gene-0.41-mRNA-1	6	3	573.55	0.0116126	19.3507	1.6353	0.709552	gi|391344825|ref|XP_003746695.1|;PREDICTED: ADP-ribosylation factor 4-like [Metaseiulus occidentalis];9.02E-122;353.214 protein AED:0.02 eAED:0.02 QI:2299|1|1|1|0.75|0.6|5|81|181; TOPep_Count=13	5.06005e+06	4.75094e+06	3.12941e+06	2.87011e+06	5.06005e+06	4.7748e+06	3.38907e+06	3.23722e+06	3	3	2	3
maker-scaffold0000001128-augustus-gene-0.18-mRNA-1	2	2	176.46	0.0324183	14.8921	0.818214	-0.28945	gi|391342640|ref|XP_003745624.1|;PREDICTED: small nuclear ribonucleoprotein Sm D3-like [Metaseiulus occidentalis];1.76E-62;198.749 protein AED:0.01 eAED:0.01 QI:98|1|1|1|1|1|2|6961|127; TOPep_Count=8	2.71423e+06	2.5619e+06	3.29903e+06	3.14932e+06	2.71423e+06	2.57477e+06	3.57277e+06	3.55215e+06	2	2	1	2
maker-scaffold0000001121-augustus-gene-0.19-mRNA-1	4	4	244	0.448042	3.48682	0.949572	-0.0746509	gi|391334489|ref|XP_003741636.1|;PREDICTED: PDZ and LIM domain protein Zasp-like [Metaseiulus occidentalis];2.99E-100;314.309 protein AED:0.23 eAED:0.23 QI:0|1|0.8|1|0.75|0.8|5|0|237; TOPep_Count=14	1.82568e+06	1.65559e+06	1.78251e+06	1.88364e+06	1.82568e+06	1.66391e+06	1.93041e+06	2.12458e+06	2	1	2	2
maker-scaffold0000001112-augustus-gene-0.71-mRNA-1 (+1)	8	8	481.68	0.0254277	15.9469	0.741375	-0.431724	gi|391325600|ref|XP_003737319.1|;PREDICTED: LOW QUALITY PROTEIN: AFG3-like protein 2-like [Metaseiulus occidentalis];0;1068.14 protein AED:0.05 eAED:0.05 QI:496|1|0.75|1|1|1|4|0|815; TOPep_Count=50	4.38595e+06	4.35606e+06	6.18059e+06	5.61101e+06	4.38595e+06	4.37794e+06	6.69342e+06	6.32872e+06	5	3	6	5
maker-scaffold0000001067-augustus-gene-0.16-mRNA-1	3	3	231.19	0.0869359	10.608	1.69631	0.762403	gi|391335844|ref|XP_003742297.1|;PREDICTED: prohormone-4-like [Metaseiulus occidentalis];6.14E-119;350.903 protein AED:0.17 eAED:0.17 QI:6|0.6|0.83|0.83|1|1|6|347|272; TOPep_Count=16	1.06597e+06	1.46526e+06	773053	719145	1.06597e+06	1.47262e+06	837196	811132	2	3	1	2
maker-scaffold0000001056-augustus-gene-0.22-mRNA-1	2	2	185.65	0.886107	0.525137	1.01036	0.0148698	gi|391338246|ref|XP_003743471.1|;PREDICTED: eukaryotic translation initiation factor 4E-like [Metaseiulus occidentalis];1.5E-111;329.717 protein AED:0.16 eAED:0.16 QI:0|0|0|0.8|1|1|5|0|220; TOPep_Count=10	576840	643183	604491	603022	576840	646414	654648	680155	1	1	2	2
maker-scaffold0000001034-augustus-gene-0.11-mRNA-1	5	5	252.52	0.00262405	25.8103	13.3906	3.74315	NoBlastResult protein AED:0.00 eAED:0.00 QI:164|1|1|1|1|1|2|148|227; TOPep_Count=9	3.96433e+06	3.72662e+06	324287	250067	3.96433e+06	3.74534e+06	351195	282054	5	4	0	0
maker-scaffold0000001027-augustus-gene-0.15-mRNA-1	5	5	544.41	0.0152954	18.1544	1.57475	0.655119	gi|391341016|ref|XP_003744829.1|;PREDICTED: probable nuclear transport factor 2-like [Metaseiulus occidentalis];6.11E-76;233.032 protein AED:0.04 eAED:0.04 QI:248|1|1|1|1|1|3|1283|132; TOPep_Count=8	2.04978e+07	1.86228e+07	1.27974e+07	1.20452e+07	2.04978e+07	1.87164e+07	1.38592e+07	1.35859e+07	5	6	6	6
maker-scaffold0000001012-augustus-gene-0.8-mRNA-1	13	13	878.52	0.00527111	22.781	1.39158	0.47672	gi|391329146|ref|XP_003739037.1|;PREDICTED: formimidoyltransferase-cyclodeaminase-like [Metaseiulus occidentalis];0;870.537 protein AED:0.11 eAED:0.11 QI:497|1|1|1|0.77|0.7|10|1156|549; TOPep_Count=37	1.28342e+07	1.2872e+07	9.01417e+06	9.45857e+06	1.28342e+07	1.29367e+07	9.76211e+06	1.06684e+07	10	10	12	7
maker-scaffold0000000976-augustus-gene-0.20-mRNA-1	10	10	602.9	0.00859257	20.6588	1.33452	0.416325	gi|391342258|ref|XP_003745438.1|;PREDICTED: integrin beta-PS-like [Metaseiulus occidentalis];0;1103.97 protein AED:0.05 eAED:0.05 QI:711|1|1|1|0.75|0.70|17|4032|799; TOPep_Count=47	5.05709e+06	5.11735e+06	3.71179e+06	3.91223e+06	5.05709e+06	5.14305e+06	4.01978e+06	4.41264e+06	8	8	7	6
maker-scaffold0000000952-augustus-gene-0.53-mRNA-1 (+1)	23	23	1451.41	0.0216112	16.6532	1.33912	0.421286	gi|391346214|ref|XP_003747373.1|;PREDICTED: phosphoribosylformylglycinamidine synthase [Metaseiulus occidentalis];0;2305.02 protein AED:0.04 eAED:0.04 QI:189|1|1|1|1|1|4|1432|1308; TOPep_Count=74	2.02226e+07	1.85394e+07	1.45019e+07	1.44439e+07	2.02226e+07	1.86325e+07	1.57052e+07	1.62915e+07	21	21	21	19
maker-scaffold0000000942-augustus-gene-0.58-mRNA-1	7	7	218.24	0.00169763	27.7016	1.7859	0.836649	gi|391345000|ref|XP_003746781.1|;PREDICTED: coatomer subunit beta-like [Metaseiulus occidentalis];0;1457.58 protein AED:0.34 eAED:0.34 QI:233|1|1|1|1|1|8|910|995; TOPep_Count=56	2.1576e+06	2.22722e+06	1.20566e+06	1.24959e+06	2.1576e+06	2.23841e+06	1.3057e+06	1.40943e+06	3	4	2	2
maker-scaffold0000000942-augustus-gene-0.57-mRNA-1 (+1)	4	2	144.81	0.223892	6.49962	0.793523	-0.333656	gi|391330952|ref|XP_003739915.1|;PREDICTED: cytochrome c-2-like [Metaseiulus occidentalis];4.77E-63;198.364 protein AED:0.18 eAED:0.18 QI:1488|1|1|1|1|1|2|6616|108; TOPep_Count=8	478934	445844	654465	510943	478934	448083	708768	576298	1	1	1	2
maker-scaffold0000000918-augustus-gene-0.23-mRNA-1	2	2	91.08	0.767457	1.14946	0.948312	-0.0765658	gi|391347038|ref|XP_003747772.1|;PREDICTED: retinol dehydrogenase 14-like [Metaseiulus occidentalis];6.11E-167;495.352 protein AED:0.03 eAED:0.03 QI:549|1|0.92|1|1|1|14|0|703; TOPep_Count=41	226085	223423	206037	267971	226085	224546	223133	302247	1	1	2	0
maker-scaffold0000000911-augustus-gene-0.48-mRNA-1	3	3	193.15	0.445519	3.51134	0.80827	-0.30709	gi|391339873|ref|XP_003744271.1|;PREDICTED: signal recognition particle receptor subunit alpha-like [Metaseiulus occidentalis];0;927.932 protein AED:0.34 eAED:0.34 QI:1634|1|1|1|0.88|0.9|10|142|601; TOPep_Count=41	987354	849320	1.35479e+06	917559	987354	853587	1.4672e+06	1.03492e+06	1	3	1	2
maker-scaffold0000000879-augustus-gene-0.22-mRNA-1	4	4	209.09	0.754144	1.22546	1.02771	0.0394385	gi|391346755|ref|XP_003747634.1|;PREDICTED: beta-parvin-like [Metaseiulus occidentalis];0;637.876 protein AED:0.08 eAED:0.08 QI:465|1|1|1|1|1|6|454|368; TOPep_Count=25	1.26673e+06	1.45472e+06	1.31368e+06	1.33438e+06	1.26673e+06	1.46203e+06	1.42268e+06	1.50507e+06	2	4	1	0
maker-scaffold0000000867-exonerate_est2genome-gene-0.0-mRNA-1	6	6	252.15	0.000250694	36.0086	16.6964	4.06146	NoBlastResult protein AED:0.00 eAED:0.00 QI:183|1|1|1|0|0|3|586|217; TOPep_Count=11	2.08256e+06	2.22176e+06	124947	132852	2.08256e+06	2.23292e+06	135315	149846	5	3	0	0
maker-scaffold0000000851-augustus-gene-0.8-mRNA-1	4	4	179.12	0.000653176	31.8497	3.13161	1.64691	gi|391326156|ref|XP_003737587.1|;PREDICTED: uncharacterized protein LOC100902383 [Metaseiulus occidentalis];2.77E-28;109.383 protein AED:0.06 eAED:0.06 QI:197|1|1|1|0.66|0.5|4|84|104; TOPep_Count=6	8.08108e+06	8.46577e+06	2.59531e+06	2.6885e+06	8.08108e+06	8.5083e+06	2.81065e+06	3.03239e+06	6	6	3	3
maker-scaffold0000000835-augustus-gene-0.4-mRNA-1	3	3	60.25	0.171321	7.66189	0.868198	-0.203904	gi|391333512|ref|XP_003741157.1|;PREDICTED: uncharacterized protein LOC100906441 [Metaseiulus occidentalis];0;2502.63 protein AED:0.13 eAED:0.14 QI:0|0|0|0.75|0.66|0.5|4|0|10260; TOPep_Count=534	852508	743933	911961	926838	852508	747670	987630	1.04539e+06	0	2	1	1
maker-scaffold0000000832-augustus-gene-0.26-mRNA-1	9	9	335.88	0.531655	2.7437	0.955313	-0.0659544	gi|391326000|ref|XP_003737514.1|;PREDICTED: 40S ribosomal protein S7-like [Metaseiulus occidentalis];4.39E-108;319.701 protein AED:0.07 eAED:0.07 QI:49|1|0.66|1|0.5|0.66|3|0|201; TOPep_Count=12	7.12213e+06	6.80229e+06	7.68623e+06	6.88954e+06	7.12213e+06	6.83646e+06	8.32398e+06	7.77079e+06	9	9	7	7
maker-scaffold0000000826-augustus-gene-0.16-mRNA-1	7	7	413.3	0.00301632	25.2052	1.45086	0.536911	gi|391332454|ref|XP_003740649.1|;PREDICTED: sex-regulated protein janus-A-like [Metaseiulus occidentalis];2.68E-75;231.106 protein AED:0.02 eAED:0.02 QI:0|0|0|1|1|1|3|0|131; TOPep_Count=9	9.80844e+06	1.00636e+07	6.73903e+06	6.95768e+06	9.80844e+06	1.01142e+07	7.2982e+06	7.84764e+06	6	7	5	7
maker-scaffold0000000796-augustus-gene-0.46-mRNA-1	10	10	644.85	0.0487214	13.1228	0.873478	-0.195157	gi|391336736|ref|XP_003742734.1|;PREDICTED: fumarate hydratase, mitochondrial-like [Metaseiulus occidentalis];0;920.613 protein AED:0.08 eAED:0.08 QI:722|1|1|1|1|1|10|705|496; TOPep_Count=31	1.51152e+07	1.51247e+07	1.78447e+07	1.67755e+07	1.51152e+07	1.52007e+07	1.93253e+07	1.89213e+07	10	8	9	9
maker-scaffold0000000796-augustus-gene-0.44-mRNA-1	2	2	67.27	0.0112519	19.4877	0.712969	-0.488089	gi|391341964|ref|XP_003745294.1|;PREDICTED: 40S ribosomal protein S24-like [Metaseiulus occidentalis];2.46E-77;236.113 protein AED:0.08 eAED:0.08 QI:1049|1|0.5|1|1|1|2|0|121; TOPep_Count=6	1.26079e+06	1.34169e+06	1.79119e+06	1.85901e+06	1.26079e+06	1.34843e+06	1.93981e+06	2.0968e+06	1	2	1	2
maker-scaffold0000000793-augustus-gene-0.5-mRNA-1	3	3	142.04	0.0280997	15.513	0.498255	-1.00504	gi|523712984|gb|AGQ56698.1|;vitellogenin 1 [Neoseiulus cucumeris];0;1008.44 protein AED:0.00 eAED:0.00 QI:6|1|0.5|1|1|1|2|0|753; TOPep_Count=50	284198	324289	670779	550457	284198	325918	726436	620867	0	0	1	3
maker-scaffold0000000746-augustus-gene-0.18-mRNA-1	3	2	406.92	0.00950128	20.2222	2.05064	1.03608	gi|391325084|ref|XP_003737070.1|;PREDICTED: cuticle protein 10.9-like [Metaseiulus occidentalis];2.55E-82;251.906 protein AED:0.05 eAED:0.05 QI:0|1|0.66|1|1|1|3|877|167; TOPep_Count=8	2.95112e+06	3.32258e+06	1.58776e+06	1.47161e+06	2.95112e+06	3.33927e+06	1.71951e+06	1.65985e+06	2	2	2	2
maker-scaffold0000000742-augustus-gene-0.24-mRNA-1	2	2	159.37	0.354896	4.49899	1.15994	0.214055	gi|391332594|ref|XP_003740718.1|;PREDICTED: ubiquitin-like-conjugating enzyme ATG3-like [Metaseiulus occidentalis];5.58E-157;453.751 protein AED:0.03 eAED:0.03 QI:221|0.85|0.75|1|0.85|0.75|8|1100|335; TOPep_Count=18	1.0221e+06	883128	905751	736768	1.0221e+06	887564	980904	831009	2	0	1	1
maker-scaffold0000000730-augustus-gene-0.19-mRNA-1	8	8	540.3	0.0127859	18.9327	0.823871	-0.279509	gi|391348614|ref|XP_003748541.1|;PREDICTED: glycogen [starch] synthase, muscle-like [Metaseiulus occidentalis];0;764.992 protein AED:0.06 eAED:0.06 QI:958|0.66|0.5|0.75|1|1|4|0|455; TOPep_Count=27	4.3291e+06	4.15004e+06	5.11171e+06	5.18011e+06	4.3291e+06	4.17088e+06	5.53585e+06	5.84271e+06	4	4	5	6
maker-scaffold0000000716-augustus-gene-0.15-mRNA-1	2	2	103.15	0.109834	9.59263	1.34572	0.428378	gi|391343640|ref|XP_003746115.1|;PREDICTED: acylphosphatase-2-like [Metaseiulus occidentalis];3.18E-36;130.183 protein AED:0.04 eAED:0.04 QI:68|1|1|1|0.33|0|4|90|97; TOPep_Count=8	1.28456e+06	1.44268e+06	920822	1.10578e+06	1.28456e+06	1.44992e+06	997226	1.24722e+06	2	2	2	2
maker-scaffold0000000692-augustus-gene-0.25-mRNA-1	32	32	2439.54	0.0226921	16.4413	1.31537	0.39547	gi|391345447|ref|XP_003746997.1|;PREDICTED: ATP-citrate synthase-like [Metaseiulus occidentalis];0;1927.52 protein AED:0.09 eAED:0.09 QI:1017|1|1|1|0.92|0.85|14|1258|1085; TOPep_Count=67	4.73353e+07	4.61562e+07	3.69656e+07	3.41105e+07	4.73353e+07	4.6388e+07	4.00327e+07	3.84737e+07	33	32	29	31
maker-scaffold0000000691-augustus-gene-0.5-mRNA-1	10	10	1014.04	0.112019	9.5071	0.89316	-0.16301	gi|33772687|gb|AAQ54713.1|;ferritin [Haemaphysalis longicornis];7.21E-30;114.005 protein AED:0.06 eAED:0.06 QI:614|1|0.5|1|1|1|2|0|73; TOPep_Count=6	2.27559e+08	2.09438e+08	2.45629e+08	2.43642e+08	2.27559e+08	2.1049e+08	2.66009e+08	2.74806e+08	16	18	19	17
maker-scaffold0000000685-augustus-gene-0.37-mRNA-1	4	4	277.44	0.0232108	16.3431	0.726141	-0.461678	gi|391336778|ref|XP_003742755.1|;PREDICTED: mitochondrial import receptor subunit TOM70-like [Metaseiulus occidentalis];0;674.085 protein AED:0.03 eAED:0.03 QI:434|1|1|1|1|1|14|1560|594; TOPep_Count=35	1.28922e+06	1.16896e+06	1.67723e+06	1.70804e+06	1.28922e+06	1.17483e+06	1.8164e+06	1.92652e+06	3	2	4	3
maker-scaffold0000000685-augustus-gene-0.36-mRNA-1	4	4	207.84	0.0239898	16.1997	0.727895	-0.458198	gi|391336846|ref|XP_003742789.1|;PREDICTED: propionyl-CoA carboxylase alpha chain, mitochondrial-like [Metaseiulus occidentalis];0;1154.04 protein AED:0.12 eAED:0.12 QI:193|1|1|1|0.83|0.78|19|238|725; TOPep_Count=49	1.57226e+06	1.70326e+06	2.318e+06	2.18199e+06	1.57226e+06	1.71181e+06	2.51034e+06	2.46109e+06	1	1	3	2
maker-scaffold0000000661-augustus-gene-0.9-mRNA-1 (+1)	27	26	1854.53	0.0945196	10.2448	1.15432	0.207049	gi|391336100|ref|XP_003742421.1|;PREDICTED: uncharacterized protein LOC100908359 [Metaseiulus occidentalis];0;5310.73 protein AED:0.08 eAED:0.08 QI:0|0.75|0.66|0.77|1|1|9|1334|3573; TOPep_Count=241	1.63693e+07	1.5116e+07	1.39887e+07	1.32873e+07	1.63693e+07	1.5192e+07	1.51494e+07	1.49869e+07	23	23	16	16
maker-scaffold0000000661-augustus-gene-0.10-mRNA-1	2	2	200.75	0.23961	6.20496	1.13963	0.18856	gi|391336100|ref|XP_003742421.1|;PREDICTED: uncharacterized protein LOC100908359 [Metaseiulus occidentalis];0;881.322 protein AED:0.02 eAED:0.02 QI:42|0.66|0.25|1|1|1|4|0|644; TOPep_Count=51	2.17105e+06	1.87335e+06	1.81654e+06	1.73234e+06	2.17105e+06	1.88276e+06	1.96726e+06	1.95393e+06	1	1	2	2
maker-scaffold0000000657-augustus-gene-0.18-mRNA-1	2	2	206.17	0.0186451	17.2944	0.450468	-1.1505	gi|391344659|ref|XP_003746613.1|;PREDICTED: vacuolar protein sorting-associated protein VTA1 homolog [Metaseiulus occidentalis];8.52E-105;322.013 protein AED:0.10 eAED:0.10 QI:408|0.87|0.88|1|0.62|0.66|9|548|342; TOPep_Count=17	988089	824368	2.13971e+06	1.88379e+06	988089	828509	2.31725e+06	2.12475e+06	1	1	2	2
maker-scaffold0000000655-augustus-gene-0.14-mRNA-1	3	3	120.6	0.453325	3.43591	1.09041	0.124864	gi|391332836|ref|XP_003740835.1|;PREDICTED: heterogeneous nuclear ribonucleoprotein 27C-like [Metaseiulus occidentalis];1.38E-79;251.521 protein AED:0.02 eAED:0.02 QI:2530|1|0.75|1|1|1|4|0|143; TOPep_Count=8	3.70052e+06	3.56677e+06	3.65428e+06	3.01048e+06	3.70052e+06	3.58469e+06	3.95749e+06	3.39555e+06	2	2	2	3
maker-scaffold0000000622-augustus-gene-0.20-mRNA-1	6	6	389.67	0.00543509	22.6479	1.34737	0.430143	gi|391336991|ref|XP_003742858.1|;PREDICTED: unc-112-related protein-like [Metaseiulus occidentalis];0;1036.56 protein AED:0.09 eAED:0.09 QI:139|0.85|0.87|1|1|1|8|0|599; TOPep_Count=33	3.0826e+06	3.02362e+06	2.22099e+06	2.31097e+06	3.0826e+06	3.03881e+06	2.40528e+06	2.60657e+06	6	4	3	2
maker-scaffold0000000597-augustus-gene-0.46-mRNA-1	31	31	2460.71	0.553816	2.56635	1.00533	0.00767359	gi|391330576|ref|XP_003739734.1|;PREDICTED: pyruvate kinase muscle isozyme-like isoform 1 [Metaseiulus occidentalis];0;904.82 protein AED:0.05 eAED:0.05 QI:511|1|1|1|1|1|6|915|524; TOPep_Count=37	6.4351e+07	6.34754e+07	6.33773e+07	6.37709e+07	6.4351e+07	6.37942e+07	6.8636e+07	7.19279e+07	29	32	31	34
maker-scaffold0000000596-augustus-gene-0.59-mRNA-1	4	4	97.83	0.0511938	12.9078	1.60506	0.682627	gi|391344398|ref|XP_003746488.1|;PREDICTED: 23 kDa integral membrane protein-like [Metaseiulus occidentalis];4.96E-74;234.958 protein AED:0.05 eAED:0.06 QI:0|0|0|0.8|0.75|0.6|5|0|210; TOPep_Count=5	1.21753e+06	977952	677327	690521	1.21753e+06	982864	733527	778846	2	3	1	1
maker-scaffold0000000595-augustus-gene-0.39-mRNA-1	15	15	1007.79	0.00557943	22.5341	0.853557	-0.22844	gi|391326196|ref|XP_003737606.1|;PREDICTED: ATP synthase subunit d, mitochondrial-like [Metaseiulus occidentalis];1.03E-47;164.466 protein AED:0.00 eAED:0.00 QI:4884|1|1|1|0.75|0.6|5|469|176; TOPep_Count=13	6.62408e+07	6.68969e+07	7.88324e+07	7.71475e+07	6.62408e+07	6.7233e+07	8.53735e+07	8.70155e+07	19	20	19	18
maker-scaffold0000000576-augustus-gene-0.29-mRNA-1 (+1)	19	19	1714.9	0.00310643	25.0774	1.9941	0.99574	gi|391343458|ref|XP_003746026.1|;PREDICTED: dolichyl-diphosphooligosaccharide--protein glycosyltransferase subunit 1-like isoform 1 [Metaseiulus occidentalis];0;860.907 protein AED:0.05 eAED:0.05 QI:526|1|1|1|1|1|4|396|597; TOPep_Count=34	4.36355e+07	4.42623e+07	2.2875e+07	2.12038e+07	4.36355e+07	4.44846e+07	2.47731e+07	2.3916e+07	22	24	16	20
maker-scaffold0000000571-augustus-gene-0.27-mRNA-1	20	4	1995.22	0.0100754	19.9674	1.81768	0.862097	gi|318087100|gb|ADV40142.1|;beta-tubulin [Latrodectus hesperus];0;618.616 protein AED:0.37 eAED:0.37 QI:0|0.71|0.5|0.75|0.71|0.87|8|0|553; TOPep_Count=30	2.33502e+07	2.1246e+07	1.27291e+07	1.18056e+07	2.33502e+07	2.13527e+07	1.37853e+07	1.33156e+07	3	4	2	3
maker-scaffold0000000561-augustus-gene-0.18-mRNA-1	3	3	216.92	0.0128029	18.9269	0.113969	-3.13329	gi|66813520|ref|XP_640939.1|;ribonuclease T2 [Dictyostelium discoideum AX4] >gi|166208606|sp|Q7M438.3|RNDI_DICDI RecName: Full=Ribonuclease DdI; Short=RNase DdI; Flags: Precursor >gi|60468943|gb|EAL66943.1| ribonuclease T2 [Dictyostelium discoideum	274737	169545	1.81392e+06	2.08435e+06	274737	170397	1.96443e+06	2.35097e+06	0	0	3	3
maker-scaffold0000000561-augustus-gene-0.16-mRNA-1	11	11	940.44	0.00788786	21.0304	1.88892	0.917561	gi|391347649|ref|XP_003748072.1|;PREDICTED: ribonuclease Oy-like [Metaseiulus occidentalis];1.43E-23;106.301 protein AED:0.33 eAED:0.33 QI:0|0.5|0.66|0.66|1|1|3|111|332; TOPep_Count=21	5.92758e+07	5.57657e+07	3.19123e+07	2.8991e+07	5.92758e+07	5.60458e+07	3.45602e+07	3.26993e+07	15	14	13	9
maker-scaffold0000000514-augustus-gene-0.22-mRNA-1	5	5	314.21	0.00672035	21.7261	1.36612	0.450084	gi|391333201|ref|XP_003741008.1|;PREDICTED: proteasome subunit alpha type-3-like [Metaseiulus occidentalis];7.46E-152;435.647 protein AED:0.10 eAED:0.10 QI:421|1|1|1|0.75|0.66|9|55|254; TOPep_Count=14	6.01214e+06	6.26823e+06	4.42716e+06	4.56208e+06	6.01214e+06	6.29972e+06	4.7945e+06	5.14562e+06	6	6	5	4
maker-scaffold0000000504-augustus-gene-0.50-mRNA-1	4	4	282.55	0.0112825	19.4759	1.36486	0.448752	gi|391327326|ref|XP_003738154.1|;PREDICTED: AP-2 complex subunit alpha-like [Metaseiulus occidentalis];0;1627.07 protein AED:0.04 eAED:0.04 QI:740|1|1|1|1|1|5|3406|956; TOPep_Count=57	1.22829e+06	1.22021e+06	926761	867193	1.22829e+06	1.22634e+06	1.00366e+06	978117	3	3	1	2
maker-scaffold0000000503-augustus-gene-0.60-mRNA-1	2	2	48.82	0.0106666	19.7197	0.376379	-1.40974	gi|391342420|ref|XP_003745518.1|;PREDICTED: H/ACA ribonucleoprotein complex subunit 4-like [Metaseiulus occidentalis];0;743.421 protein AED:0.02 eAED:0.02 QI:96|1|1|1|1|1|3|476|526; TOPep_Count=32	169398	188284	434094	516230	169398	189230	470113	582261	1	1	2	2
maker-scaffold0000000502-augustus-gene-0.31-mRNA-1	12	11	1313.27	0.00216738	26.6406	1.47406	0.559796	gi|391340253|ref|XP_003744457.1|;PREDICTED: peptidyl-prolyl cis-trans isomerase-like [Metaseiulus occidentalis];3.22E-99;296.975 protein AED:0.04 eAED:0.04 QI:467|1|1|1|1|1|2|875|165; TOPep_Count=14	5.6996e+07	5.76156e+07	3.82047e+07	3.95476e+07	5.6996e+07	5.7905e+07	4.13747e+07	4.46062e+07	14	12	11	11
maker-scaffold0000000493-augustus-gene-0.30-mRNA-1	4	4	396.6	0.816341	0.881286	0.984463	-0.0225906	gi|391339919|ref|XP_003744294.1|;PREDICTED: synaptotagmin 1-like [Metaseiulus occidentalis];0;655.981 protein AED:0.04 eAED:0.04 QI:54|1|1|1|0.8|0.72|11|5394|413; TOPep_Count=23	1.88231e+06	1.95278e+06	2.04838e+06	1.84724e+06	1.88231e+06	1.96259e+06	2.21834e+06	2.08352e+06	4	4	4	3
maker-scaffold0000000474-augustus-gene-0.46-mRNA-1	12	12	600.32	0.688821	1.61894	1.03999	0.0565739	gi|321460980|gb|EFX72016.1|;hypothetical protein DAPPUDRAFT_227683 [Daphnia pulex];0;1545.79 protein AED:0.06 eAED:0.06 QI:989|1|1|1|1|1|10|261|1529; TOPep_Count=85	7.09672e+06	6.18503e+06	6.66699e+06	6.10401e+06	7.09672e+06	6.2161e+06	7.22018e+06	6.88478e+06	10	8	9	9
maker-scaffold0000000474-augustus-gene-0.45-mRNA-1	16	16	1263.68	0.0087774	20.5663	0.697773	-0.519171	gi|391341126|ref|XP_003744882.1|;PREDICTED: elongation factor Tu, mitochondrial-like [Metaseiulus occidentalis];0;719.153 protein AED:0.03 eAED:0.03 QI:677|0.8|0.83|1|0.4|0.5|6|540|469; TOPep_Count=30	1.74562e+07	1.63518e+07	2.39994e+07	2.44519e+07	1.74562e+07	1.6434e+07	2.59908e+07	2.75796e+07	13	13	15	16
maker-scaffold0000000381-augustus-gene-0.23-mRNA-1	4	4	291.83	0.119635	9.22142	1.34376	0.426273	gi|571522421|ref|XP_006560564.1|;PREDICTED: glutamine:fructose-6-phosphate aminotransferase 1 isoform X1 [Apis mellifera];0;1021.15 protein AED:0.26 eAED:0.26 QI:0|0.9|0.81|1|1|0.90|11|151|722; TOPep_Count=46	2.55651e+06	2.77317e+06	1.77184e+06	2.19441e+06	2.55651e+06	2.7871e+06	1.91886e+06	2.4751e+06	4	4	1	1
maker-scaffold0000000379-augustus-gene-0.39-mRNA-1	7	7	404.67	0.019826	17.0277	0.731554	-0.450964	gi|391330630|ref|XP_003739759.1|;PREDICTED: probable isocitrate dehydrogenase [NAD] subunit beta, mitochondrial-like [Metaseiulus occidentalis];0;683.715 protein AED:0.29 eAED:0.29 QI:0|0.75|0.8|0.8|1|1|5|851|345; TOPep_Count=18	4.49554e+06	4.11007e+06	5.87956e+06	5.88391e+06	4.49554e+06	4.13072e+06	6.36741e+06	6.63653e+06	5	7	8	6
maker-scaffold0000000379-augustus-gene-0.38-mRNA-1	2	2	75.98	0.108201	9.65769	0.912876	-0.131509	gi|156551039|ref|XP_001604364.1|;PREDICTED: hypothetical protein LOC100118244 [Nasonia vitripennis];1.55E-19;85.8853 protein AED:0.00 eAED:0.00 QI:505|1|1|1|0|0|2|133|103; TOPep_Count=8	4.71785e+06	4.50361e+06	4.93457e+06	5.16697e+06	4.71785e+06	4.52624e+06	5.34401e+06	5.82789e+06	2	2	2	2
maker-scaffold0000000335-augustus-gene-0.44-mRNA-1	5	5	316.23	0.0544346	12.6412	0.762821	-0.390583	gi|391341664|ref|XP_003745147.1|;PREDICTED: lupus La protein-like [Metaseiulus occidentalis];2.97E-136;407.527 protein AED:0.03 eAED:0.03 QI:127|1|1|1|1|1|6|916|434; TOPep_Count=26	1.54282e+06	1.39769e+06	1.84322e+06	2.01156e+06	1.54282e+06	1.40471e+06	1.99616e+06	2.26886e+06	3	3	5	5
maker-scaffold0000000335-augustus-gene-0.41-mRNA-1	11	11	1114.22	0.18138	7.41411	0.957426	-0.0627667	gi|391341543|ref|XP_003745089.1|;PREDICTED: NADH dehydrogenase [ubiquinone] iron-sulfur protein 3, mitochondrial-like [Metaseiulus occidentalis];1.14E-135;395.201 protein AED:0.07 eAED:0.07 QI:281|1|1|1|0.66|0.5|4|82|268; TOPep_Count=19	2.86216e+07	2.74174e+07	2.93522e+07	2.91786e+07	2.86216e+07	2.75551e+07	3.17877e+07	3.29109e+07	14	14	14	14
maker-scaffold0000000319-augustus-gene-0.14-mRNA-1	7	6	378.88	0.0385252	14.1425	0.960113	-0.058724	gi|391341448|ref|XP_003745042.1|;PREDICTED: uncharacterized protein LOC100909369 [Metaseiulus occidentalis];2.44E-90;302.753 protein AED:0.00 eAED:0.00 QI:168|1|0.85|1|0.83|0.85|7|0|397; TOPep_Count=24	2.35813e+06	2.36248e+06	2.43828e+06	2.47845e+06	2.35813e+06	2.37435e+06	2.64059e+06	2.79547e+06	3	4	3	4
maker-scaffold0000000319-augustus-gene-0.13-mRNA-1	3	3	340.86	0.0169414	17.7105	0.715826	-0.482319	gi|391341448|ref|XP_003745042.1|;PREDICTED: uncharacterized protein LOC100909369 [Metaseiulus occidentalis];3.82E-58;211.075 protein AED:0.18 eAED:0.18 QI:26|1|1|1|0.57|0.62|8|237|334; TOPep_Count=19	1.46085e+06	1.46425e+06	2.13287e+06	1.95346e+06	1.46085e+06	1.4716e+06	2.30984e+06	2.20332e+06	3	1	2	2
maker-scaffold0000000307-augustus-gene-0.15-mRNA-1	13	13	1065.88	0.000108402	39.6496	38.4993	5.26676	NoBlastResult protein AED:0.00 eAED:0.00 QI:90|1|1|1|1|1|3|176|155; TOPep_Count=11	2.44306e+07	2.43523e+07	609501	657610	2.44306e+07	2.44747e+07	660074	741726	24	22	0	0
maker-scaffold0000000302-augustus-gene-0.11-mRNA-1	10	9	710.43	0.151318	8.20109	1.19146	0.252727	gi|391326427|ref|XP_003737718.1|;PREDICTED: uncharacterized protein LOC100899732 [Metaseiulus occidentalis];4.25E-170;535.798 protein AED:0.00 eAED:0.00 QI:48|1|1|1|0.75|0.8|5|253|1017; TOPep_Count=62	6.38829e+06	6.4027e+06	5.78854e+06	4.94704e+06	6.38829e+06	6.43486e+06	6.26884e+06	5.57983e+06	9	8	6	6
[truncated: 464 more rows]

## Sheet: volcano
Accession	q Value	Unique peptides	Confidence score	Anova (p)	male/female FC	Description	log2 Male/female	(-)10lgP
[truncated: 1,508 more rows]
